# Supplementary material for: Chinese adult segmentation according to health skills and analysis of their use for smart home: a cross-sectional national survey
Source: BMC Health Serv Res. 2022 Jun 10;22:760. doi: 10.1186/s12913-022-08126-8 (PMC9184334; doi:10.1186/s12913-022-08126-8)
Supplement: Supplementary file 2 — Additional file 2. [file 12913_2022_8126_MOESM2_ESM.xlsx]

## Sheet: Sheet3
id	time_use	cluster	3_family_type	4_location_recently_1Eastern	5_residence_1urban	6_hukou_1urban	8_fuel_cook	9_subsidies	10_property_num	11_relocation_1yes	12_house_area_4level	13_debt_1yes	14_income	15_gender_1man	16_age_6level	elderly_1yes	17_ethnicity_1han	18_beliefs_1yes	19_politics	20_education_5level	21_marriage_4level	marriage_2level_1married	22_children_num	23_youngest_child_age	child_1Less_than18	24_siblings_num	only_child_1yes	25_household_num	26_work_status	27_job	28_insurance	public_insurance_1yes	29_Chronic_disease_sum	Chronic_disease_2level	Chronic_disease_3level	Hypertension	Stroke	Coron_Heart_Dis	Dyslipidemia	Diabetes	Mali_tumors	asthma	COPD	CKD	Chronic_enteritis	Chronic_gastritis	Viral_Hepatitis	Steatohepatitis	Alzheimers
1	543	3	1	1	1	1	1	4	2	0	3	1	3	2	2	0	1	0	2	4	1	0	0			0	1	2	3		5	0	0	0	0	0	0	0	0	0	0	0	0	0	0	0	0	0	0
2	789	3	1	3	1	1	1	3	1	0	2	0	1	2	2	0	1	0	2	4	1	0	0			0	1	4	3		4	1	0	0	0	0	0	0	0	0	0	0	0	0	0	0	0	0	0
3	805	2	1	3	1	1	1	3	3	1	3	1	1	2	2	0	1	0	3	3	2	1	2	6	1	3	0	1	1	3	1	1	0	0	0	0	0	0	0	0	0	0	0	0	0	0	0	0	0
4	862	1	3	3	2	2	1	4	1	0	3	0	2	2	1	0	2	0	4	2	1	0	0			2	0	1	3		4	1	0	0	0	0	0	0	0	0	0	0	0	0	0	0	0	0	0
5	378	3	1	3	1	1	1	4	0	0	1	0	1	1	2	0	1	0	2	4	1	0	0			0	1	0	3		4	1	0	0	0	0	0	0	0	0	0	0	0	0	0	0	0	0	0
6	428	3	1	3	1	1	1	4	1	1	3	0	2	1	2	0	1	0	2	4	1	0	0			1	0	5	3		5	0	0	0	0	0	0	0	0	0	0	0	0	0	0	0	0	0	0
7	702	1	1	3	1	1	2	3	2	0	3	1	2	1	2	0	1	0	2	4	1	0	0			1	0	5	3		5	0	0	0	0	0	0	0	0	0	0	0	0	0	0	0	0	0	0
8	1032	2	1	3	1	1	2	2	1	0	2	0	1	1	2	0	1	0	2	4	1	0	0			1	0	5	3		5	0	0	0	0	0	0	0	0	0	0	0	0	0	0	0	0	0	0
9	1114	2	1	3	2	2	2	4	1	0	2	0	1	2	2	0	1	0	2	4	1	0	0			3	0	5	3		4	1	0	0	0	0	0	0	0	0	0	0	0	0	0	0	0	0	0
10	1263	2	4	2	1	1	1	3	2	0	3	0	1	1	1	0	1	0	3	2	1	0	0			1	0	3	3		5	0	0	0	0	0	0	0	0	0	0	0	0	0	0	0	0	0	0
11	834	2	1	3	2	1	1	3	1	1	2	0	1	2	3	0	1	0	2	2	1	0	0			2	0	5	3		5	0	0	0	0	0	0	0	0	0	0	0	0	0	0	0	0	0	0
13	1620	1	1	1	1	1	1	3	2	0	2	0	2	2	3	0	1	0	3	4	2	1	1	18	0	3	0	2	1	4	5	0	0	0	0	0	0	0	0	0	0	0	0	0	0	0	0	0	0
14	1164	2	1	2	2	2	3	3	1	0	3	1	2	1	1	0	1	0	2	3	1	0	0			1	0	0	3		5	0	0	0	0	0	0	0	0	0	0	0	0	0	0	0	0	0	0
15	583	2	1	1	1	1	1	3	1	0	2	1	3	2	2	0	1	0	2	4	1	0	0			1	0	3	3		5	0	0	0	0	0	0	0	0	0	0	0	0	0	0	0	0	0	0
16	955	3	1	2	2	2	2	4	1	0	2	0	1	1	1	0	1	0	3	3	1	0	0			3	0	2	3		5	0	0	0	0	0	0	0	0	0	0	0	0	0	0	0	0	0	0
17	2694	1	1	1	2	1	2	3	1	1	2	0	2	2	3	0	1	0	1	4	2	1	1	18	0	1	0	3	1	2	1	1	0	0	0	0	0	0	0	0	0	0	0	0	0	0	0	0	0
18	1707	1	1	3	2	2	4	1	2	0	2	0	2	1	3	0	1	0	2	2	2	1	2	18	0	3	0	2	1	6	1	1	1	1	1	0	0	0	0	1	0	0	0	0	0	0	0	0	0
19	375	3	1	2	2	2	2	3	2	0	3	0	2	2	2	0	1	1	2	4	1	0	0			2	0	1	3		2	1	0	0	0	0	0	0	0	0	0	0	0	0	0	0	0	0	0
20	1434	2	1	1	1	1	1	3	1	0	2	0	2	1	3	0	1	0	3	4	2	1	1	18	0	2	0	1	1	9	1	1	1	1	1	1	0	0	0	0	0	0	0	0	0	0	0	0	0
21	840	2	5	1	1	1	1	3	1	0	3	0	2	1	3	0	1	0	1	4	3	0	1	18	0	3	0	0	1	4	1	1	0	0	0	0	0	0	0	0	0	0	0	0	0	0	0	0	0
22	394	3	1	2	2	2	4	4	1	0	2	0	2	2	3	0	1	1	3	2	2	1	3	18	0	3	0	1	4		5	0	0	0	0	0	0	0	0	0	0	0	0	0	0	0	0	0	0
23	1187	3	1	2	2	2	1	1	0	0	1	0	1	1	1	0	1	0	3	2	1	0	0			1	0	3	3		4	1	0	0	0	0	0	0	0	0	0	0	0	0	0	0	0	0	0
24	1027	2	1	1	2	2	2	3	0	0	4	0	1	2	1	0	1	0	3	2	1	0	0			1	0	3	3		5	0	0	0	0	0	0	0	0	0	0	0	0	0	0	0	0	0	0
25	2535	1	1	1	1	1	3	3	1	0	3	0	2	2	3	0	1	0	3	4	2	1	1	18	0	2	0	1	1	5	1	1	0	0	0	0	0	0	0	0	0	0	0	0	0	0	0	0	0
26	1709	1	4	1	1	1	1	3	2	0	3	0	2	2	3	0	1	0	3	3	3	0	2	14	1	1	0	3	1	7	1	1	0	0	0	0	0	0	0	0	0	0	0	0	0	0	0	0	0
27	1014	3	1	3	2	2	3	1	2	0	3	1	2	2	2	0	2	0	4	4	1	0	0			3	0	5	3		5	0	0	0	0	0	0	0	0	0	0	0	0	0	0	0	0	0	0
28	376	3	1	2	2	2	4	2	1	0	2	1	2	1	3	0	1	0	3	2	2	1	3	18	0	3	0	1	4		4	1	3	1	2	1	0	1	1	0	0	0	0	0	0	0	0	0	0
29	2834	2	1	1	2	1	2	3	1	1	2	0	1	1	3	0	1	0	3	2	2	1	1	18	0	2	0	3	4		1	1	0	0	0	0	0	0	0	0	0	0	0	0	0	0	0	0	0
30	2824	2	1	1	1	1	1	1	2	0	2	0	1	2	4	1	1	0	3	2	2	1	2	18	0	3	0	2	4		5	0	2	1	2	1	0	0	1	0	0	0	0	0	0	0	0	0	0
31	1132	3	1	3	1	2	3	4	0	0	2	0	1	1	2	0	1	0	1	4	1	0	0			2	0	0	1	1	1	1	0	0	0	0	0	0	0	0	0	0	0	0	0	0	0	0	0
32	816	3	1	1	2	2	3	4	1	0	4	1	1	2	2	0	1	0	2	4	1	0	0			1	0	5	3		5	0	0	0	0	0	0	0	0	0	0	0	0	0	0	0	0	0	0
33	1052	1	5	1	1	1	1	3	1	0	3	1	3	2	2	0	1	0	2	4	1	0	0			2	0	5	3		5	0	0	0	0	0	0	0	0	0	0	0	0	0	0	0	0	0	0
34	917	2	3	2	1	1	3	4	2	0	2	1	3	1	2	0	1	0	2	4	1	0	0			0	1	2	3		5	0	0	0	0	0	0	0	0	0	0	0	0	0	0	0	0	0	0
35	674	1	1	1	1	1	1	3	3	0	3	1	2	1	1	0	1	0	2	4	1	0	0			0	1	3	3		5	0	0	0	0	0	0	0	0	0	0	0	0	0	0	0	0	0	0
36	511	1	1	1	1	1	2	3	1	0	4	0	2	2	2	0	1	0	2	5	1	0	0			1	0	3	3		4	1	0	0	0	0	0	0	0	0	0	0	0	0	0	0	0	0	0
37	1194	2	2	1	2	2	3	3	1	0	2	0	1	1	4	1	1	0	3	2	2	1	2	18	0	3	0	1	4		5	0	1	1	1	1	0	0	0	0	0	0	0	0	0	0	0	0	0
38	737	2	1	2	2	2	3	4	0	0	3	0	2	2	2	0	1	0	2	3	1	0	0			1	0	3	1	9	5	0	0	0	0	0	0	0	0	0	0	0	0	0	0	0	0	0	0
39	478	2	1	1	2	2	1	3	1	1	2	0	2	1	2	0	1	0	2	4	1	0	0			0	1	4	3		5	0	0	0	0	0	0	0	0	0	0	0	0	0	0	0	0	0	0
40	392	3	1	1	2	2	3	4	1	0	3	0	1	1	2	0	1	0	2	4	1	0	0			0	1	5	3		4	1	0	0	0	0	0	0	0	0	0	0	0	0	0	0	0	0	0
41	1553	3	2	1	2	2	3	3	1	0	2	0	1	2	4	1	1	0	3	2	2	1	2	18	0	3	0	1	4		5	0	2	1	2	1	0	1	0	0	0	0	0	0	0	0	0	0	0
42	2252	2	2	1	1	1	1	3	1	0	3	1	2	1	3	0	1	0	1	4	2	1	1	18	0	2	0	1	1	9	1	1	1	1	1	1	0	0	0	0	0	0	0	0	0	0	0	0	0
43	1015	1	1	1	2	2	2	3	1	0	3	0	3	2	2	0	1	0	3	4	1	0	0			1	0	2	3		4	1	0	0	0	0	0	0	0	0	0	0	0	0	0	0	0	0	0
45	728	2	1	1	2	2	1	4	1	0	3	0	2	2	2	0	1	0	2	4	1	0	0			1	0	0	3		5	0	0	0	0	0	0	0	0	0	0	0	0	0	0	0	0	0	0
46	644	2	1	1	2	2	1	3	0	0	2	0	1	2	2	0	1	0	2	4	1	0	0			1	0	5	3		4	1	0	0	0	0	0	0	0	0	0	0	0	0	0	0	0	0	0
47	478	2	1	3	1	2	1	4	1	0	3	0	2	1	3	0	1	0	3	2	2	1	3	18	0	3	0	1	4		5	0	0	0	0	0	0	0	0	0	0	0	0	0	0	0	0	0	0
48	512	1	1	2	2	2	3	4	2	0	3	0	3	1	3	0	1	0	3	2	2	1	2	11	1	3	0	4	1	9	5	0	0	0	0	0	0	0	0	0	0	0	0	0	0	0	0	0	0
49	2807	2	1	1	1	1	1	3	2	0	3	1	2	2	2	0	1	0	3	4	2	1	1	18	0	2	0	2	1	9	1	1	1	1	1	0	0	0	0	0	0	0	0	0	0	1	0	0	0
50	666	3	1	1	2	2	3	4	0	0	4	0	1	2	2	0	1	0	3	4	1	0	0			1	0	5	3		4	1	0	0	0	0	0	0	0	0	0	0	0	0	0	0	0	0	0
51	2020	3	4	2	1	1	3	3	1	0	2	1	2	2	3	0	1	0	2	4	3	0	1	18	0	3	0	0	1	4	1	1	0	0	0	0	0	0	0	0	0	0	0	0	0	0	0	0	0
52	668	3	1	3	1	2	1	4	2	1	2	1	2	1	2	0	1	0	2	4	1	0	0			0	1	5	3		5	0	0	0	0	0	0	0	0	0	0	0	0	0	0	0	0	0	0
53	915	1	1	1	1	1	1	3	1	0	3	0	2	1	3	0	1	0	3	4	2	1	1	18	0	1	0	2	1	5	5	0	0	0	0	0	0	0	0	0	0	0	0	0	0	0	0	0	0
54	1976	2	3	2	2	2	3	3	1	0	2	0	2	1	3	0	1	0	3	2	3	0	1	18	0	3	0	1	1	7	4	1	0	0	0	0	0	0	0	0	0	0	0	0	0	0	0	0	0
55	1033	1	1	1	1	1	1	4	1	0	2	0	2	2	2	0	1	0	3	4	1	0	0			1	0	4	1	3	4	1	0	0	0	0	0	0	0	0	0	0	0	0	0	0	0	0	0
56	751	2	1	1	2	2	1	3	2	0	3	0	2	2	3	0	1	0	3	2	2	1	2	16	1	3	0	2	1	6	5	0	1	1	1	1	0	0	0	0	0	0	0	0	0	0	0	0	0
57	2946	1	1	1	1	1	2	3	1	0	3	1	2	2	3	0	1	0	3	3	2	1	2	17	1	3	0	2	1	9	5	0	0	0	0	0	0	0	0	0	0	0	0	0	0	0	0	0	0
58	430	2	1	2	2	2	3	4	1	0	3	0	1	2	3	0	1	0	3	2	2	1	2	11	1	3	0	3	4		5	0	0	0	0	0	0	0	0	0	0	0	0	0	0	0	0	0	0
61	540	1	2	2	1	1	1	3	1	0	3	1	1	2	2	0	1	1	2	4	2	1	0			0	1	2	1	1	4	1	0	0	0	0	0	0	0	0	0	0	0	0	0	0	0	0	0
62	1647	2	1	1	2	1	1	1	1	0	4	0	1	2	2	0	1	0	2	5	1	0	0			2	0	4	3		4	1	0	0	0	0	0	0	0	0	0	0	0	0	0	0	0	0	0
63	480	3	1	1	2	2	1	3	1	0	2	1	1	2	2	0	1	0	3	4	1	0	0			1	0	3	1	3	5	0	0	0	0	0	0	0	0	0	0	0	0	0	0	0	0	0	0
64	654	1	1	1	1	1	1	4	1	0	2	0	2	1	1	0	1	0	3	3	1	0	0			1	0	2	3		4	1	0	0	0	0	0	0	0	0	0	0	0	0	0	0	0	0	0
65	771	1	5	1	1	1	1	4	2	0	3	1	2	1	2	0	1	0	2	4	1	0	0			1	0	3	3		5	0	0	0	0	0	0	0	0	0	0	0	0	0	0	0	0	0	0
66	856	1	5	1	1	1	1	3	3	0	3	0	2	1	2	0	1	0	2	4	1	0	0			0	1	4	3		5	0	0	0	0	0	0	0	0	0	0	0	0	0	0	0	0	0	0
67	620	3	1	1	2	2	3	3	1	0	4	0	2	2	2	0	1	0	2	4	1	0	0			2	0	4	3		5	0	0	0	0	0	0	0	0	0	0	0	0	0	0	0	0	0	0
68	530	2	1	1	1	2	1	3	0	0	2	0	1	2	2	0	1	0	2	4	1	0	0			1	0	3	3		4	1	0	0	0	0	0	0	0	0	0	0	0	0	0	0	0	0	0
69	575	1	1	3	1	2	1	3	1	0	2	1	2	2	1	0	1	0	2	4	1	0	0			0	1	5	3		5	0	0	0	0	0	0	0	0	0	0	0	0	0	0	0	0	0	0
70	1474	1	1	1	1	1	1	3	2	0	3	1	2	1	2	0	1	0	1	4	2	1	1	18	0	2	0	3	1	2	1	1	0	0	0	0	0	0	0	0	0	0	0	0	0	0	0	0	0
71	621	2	1	1	1	1	1	4	2	0	2	0	2	2	1	0	1	0	2	4	1	0	0			0	1	3	3		5	0	0	0	0	0	0	0	0	0	0	0	0	0	0	0	0	0	0
72	496	2	1	1	1	1	1	3	1	0	2	0	2	2	2	0	1	0	2	4	1	0	0			0	1	3	3		5	0	0	0	0	0	0	0	0	0	0	0	0	0	0	0	0	0	0
73	1014	1	1	2	1	2	1	3	2	0	4	1	2	2	1	0	1	0	2	3	1	0	0			1	0	3	3		4	1	0	0	0	0	0	0	0	0	0	0	0	0	0	0	0	0	0
74	779	1	1	1	2	2	3	4	1	0	2	1	2	2	2	0	1	0	2	4	1	0	0			1	0	5	3		5	0	0	0	0	0	0	0	0	0	0	0	0	0	0	0	0	0	0
75	1643	2	3	3	1	1	1	3	2	0	4	0	2	1	2	0	1	0	1	3	2	1	2	14	1	2	0	3	4		5	0	1	1	1	0	0	0	0	0	0	0	0	0	0	0	0	0	0
77	315	1	5	1	1	1	1	4	2	0	3	1	2	1	2	0	1	0	2	4	1	0	0			1	0	3	3		5	0	0	0	0	0	0	0	0	0	0	0	0	0	0	0	0	0	0
78	6291	2	1	1	2	2	3	3	0	0	3	0	2	1	2	0	1	0	2	4	1	0	0			1	0	3	3		5	0	0	0	0	0	0	0	0	0	0	0	0	0	0	0	0	0	0
79	1307	2	1	1	1	1	1	4	2	0	3	1	3	2	2	0	1	0	1	5	2	1	2	7	1	2	0	2	1	9	1	1	0	0	0	0	0	0	0	0	0	0	0	0	0	0	0	0	0
80	1292	2	1	3	1	2	2	3	2	0	3	1	2	1	1	0	1	0	2	4	1	0	0			1	0	4	3		4	1	0	0	0	0	0	0	0	0	0	0	0	0	0	0	0	0	0
81	454	1	5	1	1	1	1	3	3	0	3	0	2	1	2	0	1	0	2	4	1	0	0			0	1	4	3		5	0	0	0	0	0	0	0	0	0	0	0	0	0	0	0	0	0	0
82	304	3	1	2	1	1	1	4	0	1	1	1	3	1	2	0	1	0	1	4	1	0	0			1	0	5	3		5	0	0	0	0	0	0	0	0	0	0	0	0	0	0	0	0	0	0
83	711	2	2	3	1	1	1	4	1	0	3	1	2	2	2	0	1	0	2	4	1	0	0			2	0	5	3		4	1	0	0	0	0	0	0	0	0	0	0	0	0	0	0	0	0	0
84	791	1	1	3	1	1	1	4	2	0	4	0	2	1	1	0	1	0	3	2	1	0	0			1	0	3	3		4	1	0	0	0	0	0	0	0	0	0	0	0	0	0	0	0	0	0
85	466	1	1	1	2	2	1	1	3	0	2	0	2	1	2	0	1	0	1	2	2	1	2	8	1	2	0	4	1	4	4	1	0	0	0	0	0	0	0	0	0	0	0	0	0	0	0	0	0
86	579	1	5	1	1	2	1	3	3	0	3	0	2	2	2	0	1	1	3	3	2	1	1	18	0	2	0	1	1	5	2	1	1	1	1	1	0	0	0	0	0	0	0	0	0	0	0	0	0
87	586	1	1	1	1	1	3	3	2	0	2	0	1	2	1	0	1	0	3	2	1	0	0			1	0	3	3		5	0	0	0	0	0	0	0	0	0	0	0	0	0	0	0	0	0	0
89	1966	2	1	3	2	2	1	3	1	0	2	0	1	2	2	0	1	0	3	2	2	1	1	18	0	3	0	1	4		5	0	1	1	1	1	0	0	0	0	0	0	0	0	0	0	0	0	0
90	1294	3	1	2	2	2	2	3	1	0	2	0	2	1	2	0	1	0	2	4	1	0	0			2	0	5	3		5	0	0	0	0	0	0	0	0	0	0	0	0	0	0	0	0	0	0
92	644	1	1	3	2	2	2	3	0	0	2	1	1	2	2	0	1	0	2	4	1	0	0			2	0	0	3		5	0	0	0	0	0	0	0	0	0	0	0	0	0	0	0	0	0	0
93	3260	2	1	2	1	2	1	3	1	0	4	1	1	2	3	0	1	0	3	2	2	1	2	17	1	3	0	2	4		5	0	0	0	0	0	0	0	0	0	0	0	0	0	0	0	0	0	0
94	654	2	1	1	1	2	3	3	1	0	2	0	2	1	1	0	1	0	2	3	1	0	0			0	1	2	3		4	1	0	0	0	0	0	0	0	0	0	0	0	0	0	0	0	0	0
95	408	1	1	1	2	2	1	1	3	0	2	0	2	2	2	0	1	0	3	2	2	1	2	8	1	3	0	4	4		4	1	0	0	0	0	0	0	0	0	0	0	0	0	0	0	0	0	0
96	819	1	1	1	1	1	1	3	2	0	2	0	2	2	3	0	1	0	3	4	2	1	1	18	0	3	0	2	1	4	5	0	0	0	0	0	0	0	0	0	0	0	0	0	0	0	0	0	0
97	1810	3	2	3	1	1	1	3	1	0	2	1	2	2	2	0	1	0	2	4	2	1	2	10	1	3	0	3	1	9	1	1	0	0	0	0	0	0	0	0	0	0	0	0	0	0	0	0	0
98	1421	1	1	3	1	1	1	4	2	0	4	0	2	2	2	0	1	0	3	3	2	1	2	13	1	2	0	3	4		1	1	0	0	0	0	0	0	0	0	0	0	0	0	0	0	0	0	0
99	1858	2	5	3	1	1	1	3	1	0	2	1	2	2	3	0	1	0	3	4	3	0	0			2	0	0	1	3	1	1	2	1	2	0	0	0	1	0	0	1	0	0	0	0	0	0	0
100	2146	2	1	1	2	2	3	3	2	0	3	0	1	1	2	0	1	1	3	2	2	1	2	15	1	2	0	2	1	6	4	1	0	0	0	0	0	0	0	0	0	0	0	0	0	0	0	0	0
101	774	2	1	3	1	1	1	3	2	0	2	0	2	2	2	0	1	0	2	4	1	0	0			0	1	2	3		5	0	0	0	0	0	0	0	0	0	0	0	0	0	0	0	0	0	0
102	784	2	1	1	1	2	1	4	1	0	4	0	3	2	1	0	1	0	2	3	1	0	0			1	0	3	3		5	0	0	0	0	0	0	0	0	0	0	0	0	0	0	0	0	0	0
103	345	1	1	1	2	2	3	3	1	0	2	0	1	2	2	0	1	0	2	4	1	0	0			0	1	0	3		4	1	0	0	0	0	0	0	0	0	0	0	0	0	0	0	0	0	0
104	2231	2	1	1	2	2	1	3	2	0	4	0	3	1	3	0	1	0	3	2	2	1	2	18	0	3	0	2	4		5	0	0	0	0	0	0	0	0	0	0	0	0	0	0	0	0	0	0
105	605	3	1	1	2	2	3	3	2	0	1	0	1	1	2	0	1	0	1	2	2	1	2	17	1	3	0	4	1	7	5	0	0	0	0	0	0	0	0	0	0	0	0	0	0	0	0	0	0
106	331	3	1	1	2	2	3	3	2	0	1	0	1	2	2	0	1	0	3	2	2	1	2	17	1	3	0	2	1	7	5	0	0	0	0	0	0	0	0	0	0	0	0	0	0	0	0	0	0
107	851	1	2	1	1	1	1	4	1	0	2	1	2	1	2	0	1	0	2	4	1	0	0			0	1	2	1	1	4	1	0	0	0	0	0	0	0	0	0	0	0	0	0	0	0	0	0
108	1487	1	1	1	1	1	1	3	2	0	2	1	3	1	1	0	1	0	2	3	1	0	0			1	0	2	3		4	1	0	0	0	0	0	0	0	0	0	0	0	0	0	0	0	0	0
109	863	1	1	1	1	1	1	3	1	0	3	1	3	1	3	0	1	0	1	4	2	1	1	18	0	2	0	2	1	1	3	0	0	0	0	0	0	0	0	0	0	0	0	0	0	0	0	0	0
111	698	2	1	2	1	1	1	3	1	0	2	0	2	1	1	0	1	0	2	2	1	0	0			1	0	1	3		2	1	0	0	0	0	0	0	0	0	0	0	0	0	0	0	0	0	0
112	1519	3	5	1	1	2	2	1	0	0	1	1	1	1	2	0	1	0	2	5	1	0	0			0	1	3	3		3	0	1	1	1	1	0	0	0	0	0	0	0	0	0	0	0	0	0
113	1246	2	1	1	1	1	1	3	1	0	3	0	3	2	3	0	1	0	1	4	2	1	1	18	0	3	0	1	2	3	1	1	0	0	0	0	0	0	0	0	0	0	0	0	0	0	0	0	0
114	846	3	1	3	1	2	2	3	1	0	3	0	2	1	3	0	1	0	3	3	2	1	1	18	0	1	0	1	4		5	0	0	0	0	0	0	0	0	0	0	0	0	0	0	0	0	0	0
115	557	2	2	2	1	2	1	4	1	0	2	1	2	2	2	0	1	0	2	4	1	0	0			0	1	0	3		5	0	0	0	0	0	0	0	0	0	0	0	0	0	0	0	0	0	0
116	916	2	1	1	1	1	1	4	1	0	2	0	2	2	3	0	1	0	3	4	2	1	1	18	0	3	0	1	1	3	1	1	1	1	1	0	0	0	0	1	0	0	0	0	0	0	0	0	0
117	505	2	1	3	1	2	2	3	1	0	3	0	2	2	3	0	2	0	4	3	2	1	1	18	0	3	0	1	4		5	0	1	1	1	1	0	0	0	0	0	0	0	0	0	0	0	0	0
118	856	3	1	1	1	1	1	3	2	0	2	1	2	2	2	0	1	0	3	3	2	1	1	10	1	1	0	1	1	9	1	1	0	0	0	0	0	0	0	0	0	0	0	0	0	0	0	0	0
119	1208	3	1	1	1	1	1	3	1	0	3	1	1	1	2	0	1	0	1	4	2	1	1	5	1	3	0	2	1	9	1	1	0	0	0	0	0	0	0	0	0	0	0	0	0	0	0	0	0
120	1145	3	2	1	1	1	1	3	1	1	3	0	1	2	2	0	1	0	3	3	3	0	1	6	1	2	0	1	1	9	1	1	0	0	0	0	0	0	0	0	0	0	0	0	0	0	0	0	0
121	1009	2	1	1	1	1	1	3	1	0	2	1	2	2	2	0	1	0	3	4	2	1	1	1	1	0	1	4	1	3	1	1	0	0	0	0	0	0	0	0	0	0	0	0	0	0	0	0	0
122	536	1	5	1	1	1	1	3	3	1	4	0	3	2	3	0	1	0	3	4	2	1	2	2	1	1	0	4	1	5	5	0	0	0	0	0	0	0	0	0	0	0	0	0	0	0	0	0	0
123	535	2	1	1	2	2	3	3	1	0	2	0	1	2	2	0	1	0	2	4	1	0	0			2	0	1	3		4	1	0	0	0	0	0	0	0	0	0	0	0	0	0	0	0	0	0
124	703	1	1	1	1	1	2	3	3	0	2	1	3	2	3	0	1	0	1	4	2	1	1	18	0	2	0	2	1	1	1	1	0	0	0	0	0	0	0	0	0	0	0	0	0	0	0	0	0
125	363	1	1	1	1	1	1	3	3	0	3	1	3	1	3	0	1	0	1	4	2	1	1	18	0	2	0	2	1	1	1	1	1	1	1	0	0	0	0	0	0	0	0	0	0	1	0	0	0
126	1514	2	1	1	1	1	1	1	1	0	2	1	1	2	2	0	1	0	3	4	2	1	2	4	1	3	0	0	1	3	1	1	0	0	0	0	0	0	0	0	0	0	0	0	0	0	0	0	0
127	1724	2	3	1	1	1	1	4	2	0	2	0	2	2	2	0	1	0	3	4	2	1	0			1	0	3	1	3	1	1	0	0	0	0	0	0	0	0	0	0	0	0	0	0	0	0	0
128	981	1	1	3	1	1	1	3	3	0	3	0	3	1	2	0	1	0	2	4	1	0	0			0	1	2	3		5	0	0	0	0	0	0	0	0	0	0	0	0	0	0	0	0	0	0
129	1533	3	3	1	2	2	2	3	1	0	2	0	2	1	3	0	1	0	3	3	2	1	2	9	1	2	0	1	4		4	1	0	0	0	0	0	0	0	0	0	0	0	0	0	0	0	0	0
130	1205	3	1	1	2	2	3	1	2	0	3	0	1	2	3	0	1	0	3	3	2	1	2	18	0	3	0	1	1	9	4	1	0	0	0	0	0	0	0	0	0	0	0	0	0	0	0	0	0
131	942	3	1	1	1	1	1	3	1	0	2	0	1	1	2	0	1	0	3	3	2	1	1	13	1	2	0	2	1	5	1	1	0	0	0	0	0	0	0	0	0	0	0	0	0	0	0	0	0
132	1053	1	2	1	2	2	3	3	1	0	2	0	2	2	2	0	1	0	2	4	2	1	0			1	0	3	1	9	1	1	0	0	0	0	0	0	0	0	0	0	0	0	0	0	0	0	0
133	908	2	1	1	1	1	1	4	3	0	3	0	3	2	1	0	1	0	2	3	1	0	0			1	0	3	3		5	0	0	0	0	0	0	0	0	0	0	0	0	0	0	0	0	0	0
134	1541	2	1	1	1	1	1	3	1	0	2	0	1	2	1	0	1	0	2	2	1	0	0			0	1	2	3		4	1	0	0	0	0	0	0	0	0	0	0	0	0	0	0	0	0	0
135	3473	1	1	1	1	2	1	3	1	0	2	1	1	2	2	0	1	0	3	4	2	1	2	6	1	2	0	2	1	3	1	1	0	0	0	0	0	0	0	0	0	0	0	0	0	0	0	0	0
136	1356	2	1	1	2	2	3	3	1	0	4	0	2	2	2	0	1	0	3	2	2	1	2	2	1	3	0	3	4		5	0	0	0	0	0	0	0	0	0	0	0	0	0	0	0	0	0	0
137	663	1	1	1	1	1	1	3	3	0	2	1	3	1	4	1	2	0	1	3	2	1	0			3	0	1	2	1	5	0	0	0	0	0	0	0	0	0	0	0	0	0	0	0	0	0	0
138	1589	1	3	1	2	2	2	3	1	0	3	0	1	2	3	0	1	0	3	2	2	1	2	18	0	3	0	1	4		1	1	0	0	0	0	0	0	0	0	0	0	0	0	0	0	0	0	0
139	346	1	1	1	1	2	1	3	1	0	2	0	1	2	2	0	1	0	2	4	1	0	0			1	0	3	3		4	1	0	0	0	0	0	0	0	0	0	0	0	0	0	0	0	0	0
140	755	3	1	1	1	1	1	3	1	0	2	0	1	2	2	0	1	0	3	3	2	1	1	13	1	1	0	2	4		4	1	0	0	0	0	0	0	0	0	0	0	0	0	0	0	0	0	0
141	2289	2	1	1	1	1	1	3	2	0	4	1	3	2	2	0	1	0	1	4	2	1	1	15	1	1	0	2	1	3	1	1	0	0	0	0	0	0	0	0	0	0	0	0	0	0	0	0	0
142	1553	2	2	1	1	2	1	3	2	0	3	0	2	1	3	0	1	0	3	3	2	1	2	18	0	3	0	1	1	1	1	1	0	0	0	0	0	0	0	0	0	0	0	0	0	0	0	0	0
143	1377	1	1	1	1	1	1	4	2	0	3	0	3	1	3	0	1	0	1	4	2	1	1	18	0	3	0	1	1	1	5	0	1	1	1	0	0	0	0	0	0	0	0	0	1	0	0	0	0
144	1251	2	1	1	1	1	1	4	3	0	2	0	3	2	2	0	1	0	3	5	1	0	0			0	1	1	1	2	1	1	0	0	0	0	0	0	0	0	0	0	0	0	0	0	0	0	0
145	596	2	1	1	1	1	1	4	1	0	2	0	2	1	2	0	2	1	2	4	1	0	0			1	0	3	3		5	0	0	0	0	0	0	0	0	0	0	0	0	0	0	0	0	0	0
146	833	3	5	1	1	1	3	3	1	0	3	0	1	2	4	1	1	0	3	2	2	1	3	18	0	3	0	0	2	9	5	0	2	1	2	1	0	1	0	0	0	0	0	0	0	0	0	0	0
147	686	3	2	1	1	1	1	4	1	0	2	0	2	1	2	0	1	0	2	4	1	0	0			0	1	3	3		4	1	0	0	0	0	0	0	0	0	0	0	0	0	0	0	0	0	0
149	1090	1	1	1	1	1	1	3	2	0	2	0	3	2	3	0	1	0	1	4	2	1	1	18	0	3	0	1	2	9	1	1	0	0	0	0	0	0	0	0	0	0	0	0	0	0	0	0	0
150	1333	3	1	1	1	1	1	4	2	0	2	0	1	2	3	0	1	0	3	2	2	1	1	18	0	3	0	1	2	9	5	0	1	1	1	0	0	0	0	1	0	0	0	0	0	0	0	0	0
151	1371	2	1	1	1	2	1	4	2	0	3	1	2	2	2	0	1	0	3	3	2	1	2	3	1	1	0	3	1	9	5	0	0	0	0	0	0	0	0	0	0	0	0	0	0	0	0	0	0
152	1109	2	1	3	1	1	1	1	1	0	2	0	1	1	2	0	2	0	2	4	1	0	0			1	0	3	3		4	1	0	0	0	0	0	0	0	0	0	0	0	0	0	0	0	0	0
153	345	3	1	1	1	1	1	3	1	0	2	0	2	2	3	0	2	1	4	2	2	1	2	18	0	3	0	1	2	9	5	0	0	0	0	0	0	0	0	0	0	0	0	0	0	0	0	0	0
154	2145	2	1	1	1	2	1	3	2	0	2	0	1	2	3	0	1	0	3	2	2	1	2	18	0	3	0	1	2	5	5	0	0	0	0	0	0	0	0	0	0	0	0	0	0	0	0	0	0
155	1410	1	2	1	1	1	1	3	2	0	3	1	3	2	4	1	1	0	3	4	2	1	1	18	0	1	0	1	2	9	1	1	0	0	0	0	0	0	0	0	0	0	0	0	0	0	0	0	0
156	418	3	1	1	1	1	1	4	2	0	2	0	2	2	1	0	1	0	2	4	1	0	0			0	1	3	3		5	0	0	0	0	0	0	0	0	0	0	0	0	0	0	0	0	0	0
157	816	2	1	3	1	1	1	1	0	0	2	0	1	2	2	0	2	0	1	2	2	1	2	16	1	3	0	3	1	9	1	1	0	0	0	0	0	0	0	0	0	0	0	0	0	0	0	0	0
158	2172	2	1	1	1	1	2	3	1	0	3	0	2	2	3	0	1	0	1	4	2	1	1	18	0	3	0	1	1	5	5	0	1	1	1	1	0	0	0	0	0	0	0	0	0	0	0	0	0
159	1309	2	1	1	1	2	3	3	1	0	2	0	2	1	2	0	1	0	2	4	1	0	0			1	0	3	3		5	0	0	0	0	0	0	0	0	0	0	0	0	0	0	0	0	0	0
160	330	3	1	1	1	1	1	4	2	0	2	0	2	1	2	0	1	0	1	5	2	1	1	18	0	2	0	0	1	1	5	0	1	1	1	1	0	0	0	0	0	0	0	0	0	0	0	0	0
161	785	2	1	1	2	1	2	4	2	0	3	1	2	1	2	0	1	0	1	4	2	1	2	2	1	2	0	3	1	6	1	1	1	1	1	0	0	0	0	0	0	0	0	0	0	0	0	1	0
162	2344	2	1	1	1	1	1	3	2	0	2	0	1	1	3	0	1	0	1	4	2	1	1	18	0	3	0	2	1	1	1	1	1	1	1	1	0	0	0	0	0	0	0	0	0	0	0	0	0
163	737	2	1	2	1	1	1	1	1	0	3	0	1	2	2	0	1	0	3	3	2	1	1	18	0	1	0	2	1	9	5	0	0	0	0	0	0	0	0	0	0	0	0	0	0	0	0	0	0
164	1604	2	4	3	2	2	3	3	1	0	2	1	2	2	1	0	1	0	4	2	1	0	0			0	1	0	1	9	5	0	0	0	0	0	0	0	0	0	0	0	0	0	0	0	0	0	0
165	2772	2	1	1	1	1	2	3	1	0	3	0	2	1	3	0	1	0	3	3	2	1	1	18	0	3	0	2	2	9	1	1	1	1	1	0	0	0	0	1	0	0	0	0	0	0	0	0	0
166	434	2	1	2	1	1	1	1	1	0	3	0	1	1	2	0	1	0	3	3	2	1	1	18	0	2	0	2	1	2	5	0	0	0	0	0	0	0	0	0	0	0	0	0	0	0	0	0	0
167	2687	2	1	1	1	1	3	3	2	0	2	1	1	1	3	0	1	0	3	2	2	1	1	18	0	2	0	3	1	9	1	1	1	1	1	0	0	0	0	0	0	0	0	0	0	0	0	0	0
168	602	2	1	3	1	1	1	1	1	0	2	0	1	1	3	0	2	0	4	2	2	1	2	16	1	2	0	3	1	9	5	0	0	0	0	0	0	0	0	0	0	0	0	0	0	0	0	0	0
169	518	3	1	2	1	1	3	3	2	0	4	0	3	2	3	0	1	0	3	2	2	1	2	16	1	3	0	2	4		4	1	0	0	0	0	0	0	0	0	0	0	0	0	0	0	0	0	0
170	710	2	1	1	2	2	3	3	1	0	2	0	2	2	3	0	1	0	3	2	2	1	2	18	0	2	0	1	1	7	5	0	1	1	1	1	0	0	0	0	0	0	0	0	0	0	0	0	0
171	1461	3	1	1	2	2	3	3	1	0	4	0	2	2	2	0	1	0	3	3	2	1	1	4	1	1	0	3	1	5	5	0	0	0	0	0	0	0	0	0	0	0	0	0	0	0	0	0	0
172	849	1	1	2	1	1	2	4	1	0	2	0	3	2	2	0	1	0	2	3	1	0	0			1	0	5	3		4	1	0	0	0	0	0	0	0	0	0	0	0	0	0	0	0	0	0
173	442	2	1	3	1	1	1	1	1	0	2	0	1	2	1	0	2	0	4	2	1	0	0			1	0	3	3		3	0	0	0	0	0	0	0	0	0	0	0	0	0	0	0	0	0	0
174	1791	3	2	1	1	2	1	1	1	0	2	0	1	1	2	0	1	1	3	3	1	0	0			1	0	0	4		4	1	0	0	0	0	0	0	0	0	0	0	0	0	0	0	0	0	0
175	1736	1	3	1	1	1	2	4	2	0	3	1	2	2	4	1	1	0	3	2	2	1	2	18	0	3	0	1	4		5	0	0	0	0	0	0	0	0	0	0	0	0	0	0	0	0	0	0
176	712	3	1	2	1	1	1	3	1	0	3	0	3	2	2	0	1	0	3	3	2	1	1	18	0	1	0	2	1	5	5	0	0	0	0	0	0	0	0	0	0	0	0	0	0	0	0	0	0
177	1182	1	1	1	1	1	1	4	1	1	2	0	1	1	2	0	1	0	1	4	1	0	0			1	0	5	3		5	0	0	0	0	0	0	0	0	0	0	0	0	0	0	0	0	0	0
178	482	3	1	1	1	1	1	4	3	0	3	0	2	1	2	0	1	0	3	4	1	0	0			0	1	5	3		5	0	0	0	0	0	0	0	0	0	0	0	0	0	0	0	0	0	0
179	568	3	1	2	2	1	2	2	2	0	2	0	3	1	1	0	1	0	3	2	1	0	0			1	0	5	3		5	0	0	0	0	0	0	0	0	0	0	0	0	0	0	0	0	0	0
180	808	2	1	1	1	1	1	3	3	0	4	0	3	2	2	0	1	0	3	4	1	0	0			1	0	3	3		4	1	0	0	0	0	0	0	0	0	0	0	0	0	0	0	0	0	0
181	2327	1	1	1	1	1	1	3	1	0	2	0	2	1	3	0	1	0	1	3	2	1	1	18	0	3	0	1	2	1	1	1	0	0	0	0	0	0	0	0	0	0	0	0	0	0	0	0	0
182	1021	2	1	1	1	1	1	3	3	0	3	0	3	2	3	0	1	0	1	4	2	1	1	18	0	2	0	2	1	1	1	1	0	0	0	0	0	0	0	0	0	0	0	0	0	0	0	0	0
183	822	3	2	3	1	1	2	3	1	0	2	1	2	2	2	0	1	0	1	4	2	1	1	5	1	1	0	2	1	4	4	1	0	0	0	0	0	0	0	0	0	0	0	0	0	0	0	0	0
184	1966	2	1	1	1	2	1	4	2	0	3	1	2	2	2	0	1	0	3	4	1	0	0			1	0	2	1	9	1	1	1	1	1	0	0	0	0	0	0	0	0	0	0	1	0	0	0
185	741	2	1	1	2	2	1	4	1	0	3	1	3	1	3	0	1	0	3	2	2	1	1	18	0	3	0	1	1	9	5	0	0	0	0	0	0	0	0	0	0	0	0	0	0	0	0	0	0
186	612	1	1	1	1	2	1	4	1	0	2	0	3	1	2	0	1	0	3	5	2	1	2	6	1	2	0	1	1	6	5	0	0	0	0	0	0	0	0	0	0	0	0	0	0	0	0	0	0
187	757	2	2	1	1	2	1	3	1	0	2	1	3	2	2	0	1	0	2	4	2	1	0			2	0	1	1	2	1	1	0	0	0	0	0	0	0	0	0	0	0	0	0	0	0	0	0
188	767	3	1	1	1	2	3	3	1	0	3	0	1	2	2	0	1	0	2	4	1	0	0			1	0	3	1	9	4	1	0	0	0	0	0	0	0	0	0	0	0	0	0	0	0	0	0
189	745	2	4	1	1	2	1	4	1	0	2	1	1	2	2	0	1	0	3	4	1	0	0			1	0	2	1	9	5	0	0	0	0	0	0	0	0	0	0	0	0	0	0	0	0	0	0
190	759	1	2	1	1	1	1	3	2	0	2	1	3	1	2	0	1	0	2	4	1	0	0			0	1	0	3		5	0	0	0	0	0	0	0	0	0	0	0	0	0	0	0	0	0	0
191	752	3	1	1	1	2	1	4	3	0	3	0	2	2	2	0	1	0	1	4	1	0	0			1	0	1	1	9	4	1	0	0	0	0	0	0	0	0	0	0	0	0	0	0	0	0	0
192	729	3	1	1	1	2	1	3	2	0	3	0	3	2	2	0	1	0	3	3	2	1	2	14	1	2	0	2	1	9	1	1	1	1	1	0	0	0	0	0	0	0	0	0	0	0	0	0	0
193	497	1	1	1	2	2	3	4	2	0	4	0	3	2	2	0	1	0	3	4	1	0	0			1	0	3	3		5	0	0	0	0	0	0	0	0	0	0	0	0	0	0	0	0	0	0
194	700	3	1	1	1	2	1	4	1	0	2	1	2	2	2	0	1	0	3	3	2	1	1	7	1	1	0	2	1	5	1	1	0	0	0	0	0	0	0	0	0	0	0	0	0	0	0	0	0
195	1093	3	3	1	1	1	1	3	1	0	3	0	2	1	3	0	1	0	3	2	2	1	1	18	0	2	0	4	1	9	1	1	0	0	0	0	0	0	0	0	0	0	0	0	0	0	0	0	0
196	1435	3	3	1	1	1	1	3	1	0	3	0	2	2	3	0	1	0	3	2	2	1	1	18	0	2	0	4	2	5	1	1	0	0	0	0	0	0	0	0	0	0	0	0	0	0	0	0	0
197	1177	2	1	1	1	1	1	3	2	0	3	0	2	2	2	0	1	0	2	4	1	0	0			0	1	0	1	3	1	1	0	0	0	0	0	0	0	0	0	0	0	0	0	0	0	0	0
198	650	3	3	1	1	1	1	3	1	0	3	0	1	1	1	0	1	0	3	2	1	0	0			0	1	4	3		5	0	0	0	0	0	0	0	0	0	0	0	0	0	0	0	0	0	0
199	1776	1	1	1	1	1	1	3	2	1	3	1	1	2	1	0	1	0	2	4	1	0	0			0	1	5	3		4	1	0	0	0	0	0	0	0	0	0	0	0	0	0	0	0	0	0
200	671	3	3	1	1	1	1	3	1	0	3	0	1	1	2	0	1	0	3	4	2	1	1	14	1	1	0	4	1	7	1	1	0	0	0	0	0	0	0	0	0	0	0	0	0	0	0	0	0
201	1397	2	1	1	2	2	3	3	1	0	4	0	2	1	3	0	1	0	3	2	2	1	2	2	1	1	0	3	1	7	5	0	0	0	0	0	0	0	0	0	0	0	0	0	0	0	0	0	0
202	1049	3	1	1	1	1	1	3	2	0	1	0	3	2	2	0	1	0	3	4	2	1	1	18	0	1	0	1	4		5	0	0	0	0	0	0	0	0	0	0	0	0	0	0	0	0	0	0
203	1004	2	1	1	1	1	1	3	2	0	3	0	2	1	3	0	1	0	3	2	2	1	1	18	0	1	0	1	4		5	0	4	1	2	1	0	1	1	1	0	0	0	0	0	0	0	0	0
204	409	3	2	1	2	2	3	3	0	0	1	1	1	1	2	0	1	0	4	2	2	1	2	12	1	3	0	1	4		5	0	0	0	0	0	0	0	0	0	0	0	0	0	0	0	0	0	0
205	2522	2	1	1	1	1	1	3	2	1	3	0	1	1	3	0	1	0	3	2	2	1	1	18	0	1	0	1	4		4	1	1	1	1	1	0	0	0	0	0	0	0	0	0	0	0	0	0
206	1136	1	3	1	1	1	1	3	1	0	3	0	1	2	2	0	1	0	3	4	2	1	1	14	1	2	0	4	1	2	1	1	0	0	0	0	0	0	0	0	0	0	0	0	0	0	0	0	0
207	248	3	2	1	2	2	3	3	0	0	1	1	1	2	2	0	1	0	4	1	2	1	2	12	1	3	0	3	1	7	5	0	0	0	0	0	0	0	0	0	0	0	0	0	0	0	0	0	0
208	1363	1	1	1	1	1	1	3	1	0	3	0	3	2	2	0	1	0	3	3	2	1	1	17	1	2	0	2	1	5	1	1	0	0	0	0	0	0	0	0	0	0	0	0	0	0	0	0	0
209	669	2	1	1	1	1	1	3	2	0	3	0	2	2	3	0	1	0	3	2	2	1	1	18	0	3	0	1	4		5	0	0	0	0	0	0	0	0	0	0	0	0	0	0	0	0	0	0
210	351	3	1	3	2	2	1	3	0	0	3	0	1	1	2	0	1	0	2	4	1	0	0			0	1	5	3		5	0	0	0	0	0	0	0	0	0	0	0	0	0	0	0	0	0	0
211	766	1	1	1	1	1	1	3	3	0	4	1	3	2	3	0	1	0	1	5	2	1	1	18	0	1	0	1	1	1	1	1	1	1	1	1	0	0	0	0	0	0	0	0	0	0	0	0	0
212	822	1	1	1	2	2	3	4	0	0	2	0	1	1	2	0	1	0	1	5	2	1	0			0	1	1	1	5	4	1	0	0	0	0	0	0	0	0	0	0	0	0	0	0	0	0	0
213	1008	1	3	1	1	1	3	3	2	0	3	0	3	2	3	0	1	0	3	2	2	1	2	13	1	3	0	3	1	6	5	0	0	0	0	0	0	0	0	0	0	0	0	0	0	0	0	0	0
214	1074	2	1	1	1	2	1	3	2	0	3	0	2	2	4	1	1	0	3	2	4	0	3	18	0	3	0	4	4		5	0	1	1	1	1	0	0	0	0	0	0	0	0	0	0	0	0	0
215	753	2	4	2	1	1	3	4	3	0	1	0	2	2	4	1	1	1	3	2	2	1	3	18	0	3	0	1	2	9	5	0	1	1	1	1	0	0	0	0	0	0	0	0	0	0	0	0	0
216	468	2	3	2	1	1	3	4	3	0	1	0	2	1	5	1	1	0	3	2	2	1	3	18	0	3	0	1	2	9	5	0	1	1	1	1	0	0	0	0	0	0	0	0	0	0	0	0	0
217	661	2	1	2	1	1	1	3	3	0	4	0	1	2	1	0	1	0	2	4	1	0	0			1	0	5	3		4	1	0	0	0	0	0	0	0	0	0	0	0	0	0	0	0	0	0
218	1668	2	1	1	1	1	1	1	2	0	2	0	1	1	2	0	1	0	1	4	1	0	0			0	1	3	3		5	0	0	0	0	0	0	0	0	0	0	0	0	0	0	0	0	0	0
219	854	3	3	1	2	2	3	1	2	0	2	0	1	1	4	1	1	0	3	2	2	1	2	18	0	3	0	5	4		5	0	2	1	2	1	0	1	0	0	0	0	0	0	0	0	0	0	0
220	1133	3	3	1	2	2	3	1	2	0	2	0	1	2	4	1	1	0	3	2	2	1	2	18	0	3	0	5	4		5	0	2	1	2	1	0	1	0	0	0	0	0	0	0	0	0	0	0
221	1033	2	3	1	2	1	3	3	1	0	1	0	3	2	2	0	1	0	3	4	2	1	0			2	0	3	1	3	1	1	0	0	0	0	0	0	0	0	0	0	0	0	0	0	0	0	0
222	3416	2	1	1	1	1	3	3	1	0	3	0	2	1	3	0	1	0	3	2	2	1	1	18	0	2	0	2	1	5	1	1	2	1	2	0	0	0	0	0	0	0	0	0	1	1	0	0	0
223	608	3	3	1	2	2	3	1	2	0	2	0	1	1	2	0	1	0	3	3	1	0	0			2	0	5	1	9	5	0	0	0	0	0	0	0	0	0	0	0	0	0	0	0	0	0	0
224	467	3	1	1	1	1	1	3	1	0	2	0	1	2	2	0	1	0	2	4	1	0	0			1	0	2	1	9	1	1	0	0	0	0	0	0	0	0	0	0	0	0	0	0	0	0	0
225	582	1	2	1	2	2	1	4	1	0	2	1	1	2	2	0	2	0	4	3	1	0	0			1	0	3	3		5	0	0	0	0	0	0	0	0	0	0	0	0	0	0	0	0	0	0
226	6938	3	5	1	1	1	1	3	1	0	2	0	2	1	2	0	1	0	1	4	1	0	0			1	0	0	1	9	1	1	0	0	0	0	0	0	0	0	0	0	0	0	0	0	0	0	0
227	475	1	2	1	1	1	1	3	1	0	3	1	2	2	2	0	1	0	3	4	2	1	1	9	1	3	0	1	4		4	1	0	0	0	0	0	0	0	0	0	0	0	0	0	0	0	0	0
228	973	2	1	1	1	1	3	3	1	0	3	0	1	2	2	0	1	0	3	4	1	0	0			1	0	1	1	3	1	1	0	0	0	0	0	0	0	0	0	0	0	0	0	0	0	0	0
229	335	3	1	2	1	2	3	4	0	0	2	0	1	2	2	0	1	0	2	4	1	0	0			1	0	5	3		4	1	0	0	0	0	0	0	0	0	0	0	0	0	0	0	0	0	0
230	704	2	1	1	2	2	1	4	1	1	3	0	2	1	1	0	1	0	3	2	1	0	0			1	0	2	3		4	1	0	0	0	0	0	0	0	0	0	0	0	0	0	0	0	0	0
231	687	3	1	1	2	2	3	3	1	0	1	0	1	1	2	0	1	0	1	4	2	1	1	12	1	1	0	1	1	3	1	1	0	0	0	0	0	0	0	0	0	0	0	0	0	0	0	0	0
232	581	3	3	1	2	2	3	1	2	0	2	0	1	1	2	0	1	0	3	3	2	1	2	13	1	2	0	5	1	5	5	0	0	0	0	0	0	0	0	0	0	0	0	0	0	0	0	0	0
233	276	3	1	2	1	2	3	4	0	0	2	0	1	1	3	0	1	0	3	4	2	1	2	18	0	3	0	1	4		4	1	0	0	0	0	0	0	0	0	0	0	0	0	0	0	0	0	0
234	548	3	3	1	2	2	3	1	2	0	2	0	1	2	2	0	1	0	3	3	2	1	2	13	1	2	0	5	4		5	0	0	0	0	0	0	0	0	0	0	0	0	0	0	0	0	0	0
235	838	2	1	1	2	2	1	3	1	0	3	0	2	2	2	0	1	0	3	4	1	0	0			1	0	0	1	3	1	1	0	0	0	0	0	0	0	0	0	0	0	0	0	0	0	0	0
236	1015	1	5	1	1	1	1	3	1	0	2	1	2	2	2	0	1	0	3	4	3	0	1	13	1	0	1	0	1	3	1	1	0	0	0	0	0	0	0	0	0	0	0	0	0	0	0	0	0
237	1879	3	3	3	1	1	1	4	3	0	3	1	3	1	2	0	1	0	1	4	2	1	2	3	1	1	0	0	1	9	2	1	0	0	0	0	0	0	0	0	0	0	0	0	0	0	0	0	0
238	689	1	1	1	1	1	1	1	2	0	3	0	3	1	3	0	1	0	3	4	1	0	1	18	0	3	0	1	1	3	5	0	0	0	0	0	0	0	0	0	0	0	0	0	0	0	0	0	0
239	669	2	4	3	1	1	5	4	2	0	3	0	2	2	2	0	1	0	2	4	1	0	0			0	1	3	3		5	0	0	0	0	0	0	0	0	0	0	0	0	0	0	0	0	0	0
240	807	1	1	3	1	1	1	3	1	0	3	0	3	1	2	0	1	0	1	5	2	1	1	3	1	0	1	2	1	1	1	1	0	0	0	0	0	0	0	0	0	0	0	0	0	0	0	0	0
241	2476	1	3	1	1	1	1	3	1	0	4	0	3	2	4	1	1	0	1	4	2	1	1	18	0	3	0	1	2	3	3	0	1	1	1	0	0	0	0	1	0	0	0	0	0	0	0	0	0
242	803	1	1	1	1	2	1	3	2	0	3	1	3	2	1	0	1	0	2	4	1	0	0			1	0	3	3		5	0	0	0	0	0	0	0	0	0	0	0	0	0	0	0	0	0	0
243	589	3	1	2	2	2	1	3	0	0	2	1	1	2	2	0	1	0	2	4	1	0	0			3	0	4	3		5	0	0	0	0	0	0	0	0	0	0	0	0	0	0	0	0	0	0
244	643	1	1	1	1	2	1	3	2	0	3	1	3	1	2	0	1	0	3	3	2	1	2	11	1	1	0	3	1	9	5	0	0	0	0	0	0	0	0	0	0	0	0	0	0	0	0	0	0
245	769	1	2	3	1	1	1	3	2	0	3	0	3	2	2	0	1	0	3	4	2	1	1	16	1	0	1	2	1	1	1	1	0	0	0	0	0	0	0	0	0	0	0	0	0	0	0	0	0
246	755	1	4	3	1	2	5	3	3	0	3	1	3	1	2	0	1	0	2	4	1	0	0			1	0	5	3		5	0	0	0	0	0	0	0	0	0	0	0	0	0	0	0	0	0	0
247	491	3	1	3	2	2	1	1	1	0	2	0	1	2	1	0	1	1	3	4	1	0	0			3	0	5	3		4	1	0	0	0	0	0	0	0	0	0	0	0	0	0	0	0	0	0
248	428	2	4	1	1	1	3	3	2	0	3	1	2	1	2	0	1	0	1	5	1	0	0			0	1	0	1	9	5	0	0	0	0	0	0	0	0	0	0	0	0	0	0	0	0	0	0
249	467	3	1	2	1	1	1	3	1	0	3	1	2	1	2	0	1	0	2	4	1	0	0			0	1	2	3		4	1	0	0	0	0	0	0	0	0	0	0	0	0	0	0	0	0	0
250	460	3	3	1	2	2	4	3	1	0	2	0	2	1	2	0	1	0	3	4	2	1	0			0	1	1	4		4	1	0	0	0	0	0	0	0	0	0	0	0	0	0	0	0	0	0
251	596	2	3	1	1	2	1	3	2	0	2	0	2	1	2	0	1	0	3	2	2	1	1	15	1	1	0	4	4		5	0	0	0	0	0	0	0	0	0	0	0	0	0	0	0	0	0	0
252	416	3	1	2	1	1	3	4	1	0	3	1	2	1	3	0	1	0	3	4	2	1	1	18	0	3	0	1	1	4	4	1	0	0	0	0	0	0	0	0	0	0	0	0	0	0	0	0	0
253	362	3	1	1	2	2	3	3	1	0	4	1	3	1	4	1	1	0	3	3	1	0	2	8	1	0	1	0	2	2	5	0	0	0	0	0	0	0	0	0	0	0	0	0	0	0	0	0	0
254	521	3	2	2	2	1	3	4	1	0	2	0	1	1	2	0	1	0	2	4	1	0	0			0	1	1	3		4	1	0	0	0	0	0	0	0	0	0	0	0	0	0	0	0	0	0
255	868	3	1	2	1	1	1	4	2	0	2	1	2	1	2	0	1	0	3	4	1	0	0			0	1	3	3		4	1	0	0	0	0	0	0	0	0	0	0	0	0	0	0	0	0	0
256	731	1	1	2	1	1	3	3	3	0	4	1	2	2	2	0	1	0	1	4	1	0	0			1	0	2	3		5	0	0	0	0	0	0	0	0	0	0	0	0	0	0	0	0	0	0
257	556	3	1	1	2	2	3	1	1	0	2	1	1	2	2	0	1	0	2	4	1	0	0			1	0	5	3		5	0	1	1	1	0	0	0	0	0	0	0	0	0	0	1	0	0	0
258	520	3	3	1	2	2	3	1	2	0	2	0	1	1	1	0	1	0	2	2	1	0	0			2	0	5	3		5	0	0	0	0	0	0	0	0	0	0	0	0	0	0	0	0	0	0
259	543	3	3	1	2	2	3	1	2	0	2	0	1	2	1	0	1	0	2	2	1	0	0			2	0	5	3		5	0	0	0	0	0	0	0	0	0	0	0	0	0	0	0	0	0	0
260	686	1	1	1	2	2	1	1	3	0	3	1	3	2	2	0	1	0	2	4	1	0	0			1	0	5	3		5	0	0	0	0	0	0	0	0	0	0	0	0	0	0	0	0	0	0
262	2875	3	1	2	2	2	3	4	0	0	2	0	2	1	2	0	1	0	2	4	1	0	0			1	0	5	3		5	0	0	0	0	0	0	0	0	0	0	0	0	0	0	0	0	0	0
263	626	1	1	2	1	1	1	4	1	0	4	0	2	1	2	0	1	0	2	4	1	0	0			1	0	3	3		5	0	0	0	0	0	0	0	0	0	0	0	0	0	0	0	0	0	0
264	688	3	1	1	1	2	1	3	2	0	2	0	2	1	1	0	1	0	3	3	1	0	0			2	0	2	3		5	0	0	0	0	0	0	0	0	0	0	0	0	0	0	0	0	0	0
265	4796	3	3	3	1	1	1	3	0	0	1	0	1	1	2	0	1	0	3	3	2	1	1	10	1	1	0	1	4		5	0	0	0	0	0	0	0	0	0	0	0	0	0	0	0	0	0	0
266	3617	2	1	1	1	2	1	3	0	0	1	0	1	1	3	0	1	0	3	2	2	1	2	18	0	3	0	1	1	1	4	1	0	0	0	0	0	0	0	0	0	0	0	0	0	0	0	0	0
267	436	1	1	2	1	1	1	4	1	0	4	0	2	1	1	0	1	0	3	2	1	0	0			1	0	3	3		5	0	0	0	0	0	0	0	0	0	0	0	0	0	0	0	0	0	0
268	956	2	1	1	1	1	1	3	2	0	2	0	2	2	2	0	1	0	2	4	1	0	0			0	1	2	1	2	1	1	0	0	0	0	0	0	0	0	0	0	0	0	0	0	0	0	0
269	837	2	4	2	1	1	1	3	1	0	1	1	2	2	3	0	2	0	4	3	3	0	1	18	0	1	0	0	4		4	1	0	0	0	0	0	0	0	0	0	0	0	0	0	0	0	0	0
270	2281	3	1	3	1	1	1	1	2	1	3	0	2	1	3	0	1	0	1	4	2	1	1	18	0	3	0	2	1	1	1	1	0	0	0	0	0	0	0	0	0	0	0	0	0	0	0	0	0
271	873	2	2	1	2	1	1	3	0	0	1	1	2	1	2	0	1	0	1	4	2	1	0			3	0	1	1	9	1	1	0	0	0	0	0	0	0	0	0	0	0	0	0	0	0	0	0
272	1968	2	5	1	1	1	1	3	2	0	3	1	3	2	2	0	1	0	1	5	2	1	2	2	1	0	1	4	1	1	1	1	0	0	0	0	0	0	0	0	0	0	0	0	0	0	0	0	0
273	620	3	1	2	2	2	3	1	0	0	2	1	1	2	2	0	1	0	2	4	1	0	0			3	0	4	3		4	1	0	0	0	0	0	0	0	0	0	0	0	0	0	0	0	0	0
274	977	3	1	2	1	1	1	3	1	0	3	1	3	2	2	0	1	0	2	4	1	0	0			0	1	1	3		4	1	1	1	1	0	0	0	0	0	0	0	0	0	0	1	0	0	0
275	897	2	1	2	1	2	1	3	1	0	2	1	3	2	1	0	1	0	2	4	1	0	0			1	0	3	3		4	1	0	0	0	0	0	0	0	0	0	0	0	0	0	0	0	0	0
276	1378	1	1	3	1	1	1	3	2	0	3	0	2	2	3	0	1	0	4	3	2	1	1	18	0	3	0	1	1	9	1	1	0	0	0	0	0	0	0	0	0	0	0	0	0	0	0	0	0
277	847	2	1	2	1	2	1	3	1	0	2	0	2	1	2	0	1	0	2	4	1	0	0			0	1	2	3		5	0	0	0	0	0	0	0	0	0	0	0	0	0	0	0	0	0	0
278	351	3	1	3	1	1	1	3	2	0	3	0	2	2	2	0	2	0	2	4	1	0	0			0	1	2	3		5	0	0	0	0	0	0	0	0	0	0	0	0	0	0	0	0	0	0
279	706	3	5	1	2	2	4	4	1	0	1	0	1	1	5	1	1	0	3	1	4	0	3	18	0	3	0	0	4		5	0	2	1	2	0	0	1	0	0	0	1	0	0	0	0	0	0	0
280	596	3	1	3	1	2	1	3	0	0	2	1	2	2	1	0	1	0	2	3	1	0	0			1	0	3	3		5	0	0	0	0	0	0	0	0	0	0	0	0	0	0	0	0	0	0
281	914	2	1	1	1	1	1	3	1	0	3	1	1	1	2	0	1	0	3	4	2	1	1	10	1	1	0	2	1	4	3	0	0	0	0	0	0	0	0	0	0	0	0	0	0	0	0	0	0
282	776	2	1	1	1	1	1	3	2	0	2	1	3	1	2	0	1	0	2	4	1	0	0			0	1	2	3		4	1	0	0	0	0	0	0	0	0	0	0	0	0	0	0	0	0	0
283	570	2	1	2	2	1	1	3	1	1	3	0	3	1	2	0	1	0	1	4	2	1	1	18	0	3	0	2	1	1	5	0	0	0	0	0	0	0	0	0	0	0	0	0	0	0	0	0	0
284	799	2	1	3	1	2	2	3	1	0	4	0	2	1	2	0	1	0	2	4	1	0	0			2	0	5	3		2	1	0	0	0	0	0	0	0	0	0	0	0	0	0	0	0	0	0
285	459	3	1	3	1	2	1	3	1	0	2	0	1	1	2	0	1	0	2	4	1	0	0			1	0	0	3		5	0	0	0	0	0	0	0	0	0	0	0	0	0	0	0	0	0	0
286	748	3	4	3	1	1	1	3	3	0	2	1	3	1	2	0	1	0	3	3	1	0	0			0	1	1	1	2	5	0	0	0	0	0	0	0	0	0	0	0	0	0	0	0	0	0	0
287	706	2	2	1	2	2	3	4	0	0	1	0	1	2	2	0	2	0	2	4	1	0	0			2	0	4	3		4	1	0	0	0	0	0	0	0	0	0	0	0	0	0	0	0	0	0
288	447	2	1	2	1	1	1	3	1	1	3	0	3	2	2	0	1	0	3	4	2	1	1	18	0	3	0	2	1	3	1	1	0	0	0	0	0	0	0	0	0	0	0	0	0	0	0	0	0
289	2484	2	5	3	2	2	3	3	1	0	4	0	2	2	3	0	1	0	3	2	2	1	2	18	0	2	0	1	4		5	0	0	0	0	0	0	0	0	0	0	0	0	0	0	0	0	0	0
290	601	3	1	1	2	2	3	2	1	0	2	0	1	2	1	0	1	0	2	4	1	0	0			1	0	5	3		4	1	0	0	0	0	0	0	0	0	0	0	0	0	0	0	0	0	0
291	374	2	1	2	1	1	1	4	1	1	3	0	3	1	1	0	1	0	2	3	1	0	0			0	1	2	3		5	0	0	0	0	0	0	0	0	0	0	0	0	0	0	0	0	0	0
292	3902	3	1	2	1	1	1	3	1	1	3	1	2	1	1	0	2	0	2	3	1	0	0			3	0	2	3		4	1	0	0	0	0	0	0	0	0	0	0	0	0	0	0	0	0	0
293	556	3	3	2	2	2	3	4	1	0	4	0	3	1	2	0	1	0	2	4	1	0	0			1	0	1	3		5	0	0	0	0	0	0	0	0	0	0	0	0	0	0	0	0	0	0
294	530	3	3	2	2	2	3	1	1	0	1	1	2	2	2	0	1	0	2	4	1	0	0			2	0	5	3		5	0	0	0	0	0	0	0	0	0	0	0	0	0	0	0	0	0	0
295	597	1	1	2	1	2	2	4	1	0	2	1	2	2	2	0	1	0	2	4	1	0	0			1	0	5	3		4	1	0	0	0	0	0	0	0	0	0	0	0	0	0	0	0	0	0
296	1350	3	4	3	1	2	3	3	1	0	2	0	1	1	3	0	1	0	3	2	3	0	1	14	1	1	0	1	4		5	0	0	0	0	0	0	0	0	0	0	0	0	0	0	0	0	0	0
297	911	1	1	3	1	2	3	3	3	1	4	0	3	1	3	0	2	0	4	4	2	1	1	18	0	2	0	4	1	5	5	0	0	0	0	0	0	0	0	0	0	0	0	0	0	0	0	0	0
298	452	1	1	2	2	2	3	4	1	0	4	1	2	1	2	0	1	0	3	4	1	0	0			0	1	5	3		5	0	0	0	0	0	0	0	0	0	0	0	0	0	0	0	0	0	0
299	660	1	1	1	1	1	1	3	2	0	3	0	3	2	3	0	1	0	3	3	2	1	1	18	0	3	0	2	4		4	1	0	0	0	0	0	0	0	0	0	0	0	0	0	0	0	0	0
300	487	3	1	1	2	2	2	3	1	1	2	1	1	2	2	0	1	0	2	4	1	0	0			1	0	2	3		5	0	0	0	0	0	0	0	0	0	0	0	0	0	0	0	0	0	0
301	745	3	1	3	1	1	1	3	3	1	2	0	2	1	2	0	1	0	2	4	1	0	0			0	1	2	1	9	5	0	0	0	0	0	0	0	0	0	0	0	0	0	0	0	0	0	0
302	1463	2	1	2	1	1	1	4	2	0	3	1	1	2	2	0	1	0	2	4	1	0	0			1	0	5	3		5	0	0	0	0	0	0	0	0	0	0	0	0	0	0	0	0	0	0
303	276	3	1	2	2	2	3	4	2	0	4	1	2	1	2	0	1	0	3	2	2	1	1	18	0	3	0	4	1	9	5	0	0	0	0	0	0	0	0	0	0	0	0	0	0	0	0	0	0
304	2407	3	1	1	2	2	2	3	1	0	3	0	1	1	1	0	2	0	4	2	1	0	0			1	0	3	3		4	1	0	0	0	0	0	0	0	0	0	0	0	0	0	0	0	0	0
305	320	1	1	1	1	1	1	4	2	0	2	0	3	2	2	0	1	0	2	4	1	0	0			0	1	2	3		5	0	0	0	0	0	0	0	0	0	0	0	0	0	0	0	0	0	0
306	2806	1	1	3	1	1	3	3	1	0	3	0	2	1	2	0	2	0	2	3	1	0	0			0	1	5	3		4	1	0	0	0	0	0	0	0	0	0	0	0	0	0	0	0	0	0
307	2113	2	5	3	2	2	3	3	1	0	4	0	2	2	1	0	1	0	3	2	1	0	0			1	0	5	3		5	0	0	0	0	0	0	0	0	0	0	0	0	0	0	0	0	0	0
308	1941	2	1	1	1	1	1	3	1	0	2	0	1	2	2	0	1	0	3	3	2	1	1	18	0	2	0	2	1	5	1	1	0	0	0	0	0	0	0	0	0	0	0	0	0	0	0	0	0
309	1994	2	1	3	2	2	1	3	1	0	2	1	1	1	2	0	1	0	3	2	2	1	1	18	0	3	0	1	4		5	0	0	0	0	0	0	0	0	0	0	0	0	0	0	0	0	0	0
310	484	3	2	3	1	1	1	3	3	1	2	0	2	1	3	0	1	0	3	3	2	1	1	18	0	2	0	2	1	9	5	0	0	0	0	0	0	0	0	0	0	0	0	0	0	0	0	0	0
311	364	3	1	1	1	2	3	4	0	0	1	0	1	1	3	0	1	0	3	2	2	1	1	18	0	3	0	1	4		5	0	1	1	1	1	0	0	0	0	0	0	0	0	0	0	0	0	0
312	816	3	4	1	1	2	2	3	1	0	2	0	1	2	2	0	1	0	2	4	1	0	0			1	0	5	3		5	0	0	0	0	0	0	0	0	0	0	0	0	0	0	0	0	0	0
314	531	2	1	1	1	1	1	3	1	0	2	1	2	2	2	0	1	0	2	4	1	0	0			0	1	5	3		4	1	0	0	0	0	0	0	0	0	0	0	0	0	0	0	0	0	0
315	390	1	1	1	1	1	1	3	2	0	2	1	3	1	2	0	1	0	1	5	1	0	0			1	0	3	1	5	5	0	0	0	0	0	0	0	0	0	0	0	0	0	0	0	0	0	0
316	610	1	1	2	1	2	1	4	1	0	2	0	3	1	2	0	1	0	2	4	1	0	0			0	1	5	3		4	1	0	0	0	0	0	0	0	0	0	0	0	0	0	0	0	0	0
317	352	3	1	2	1	1	1	3	2	1	2	1	2	1	1	0	1	0	2	4	1	0	0			3	0	5	3		4	1	0	0	0	0	0	0	0	0	0	0	0	0	0	0	0	0	0
318	836	2	1	1	2	2	1	3	1	0	2	0	1	1	2	0	1	0	2	4	1	0	0			1	0	5	3		5	0	0	0	0	0	0	0	0	0	0	0	0	0	0	0	0	0	0
319	633	1	2	1	1	2	1	3	1	0	2	1	2	1	2	0	1	0	1	4	2	1	0			2	0	1	1	1	5	0	0	0	0	0	0	0	0	0	0	0	0	0	0	0	0	0	0
320	1233	1	1	1	1	1	1	4	1	0	3	1	1	2	3	0	1	0	3	4	2	1	2	7	1	3	0	3	1	5	5	0	0	0	0	0	0	0	0	0	0	0	0	0	0	0	0	0	0
321	601	1	1	1	1	1	1	3	1	0	3	0	2	1	2	0	1	0	2	5	2	1	1	1	1	0	1	2	1	3	5	0	0	0	0	0	0	0	0	0	0	0	0	0	0	0	0	0	0
322	625	2	1	3	1	1	1	3	0	0	2	1	2	1	2	0	1	0	1	3	1	0	0			0	1	0	3		5	0	0	0	0	0	0	0	0	0	0	0	0	0	0	0	0	0	0
323	997	2	2	3	2	2	3	4	1	0	2	0	2	1	2	0	1	0	1	4	2	1	0			0	1	1	1	5	5	0	0	0	0	0	0	0	0	0	0	0	0	0	0	0	0	0	0
324	477	3	1	1	2	2	3	4	1	0	3	1	2	1	2	0	1	0	2	4	1	0	0			0	1	5	3		2	1	0	0	0	0	0	0	0	0	0	0	0	0	0	0	0	0	0
325	870	2	1	1	2	2	5	4	1	0	4	0	2	1	2	0	1	0	2	4	1	0	0			1	0	0	1	7	1	1	0	0	0	0	0	0	0	0	0	0	0	0	0	0	0	0	0
326	1163	2	2	1	1	2	1	4	1	0	3	1	2	2	2	0	1	0	2	4	2	1	0			3	0	5	1	5	1	1	0	0	0	0	0	0	0	0	0	0	0	0	0	0	0	0	0
327	1072	2	2	2	1	1	1	4	1	1	2	0	3	1	3	0	1	0	1	4	2	1	1	18	0	2	0	2	1	4	5	0	2	1	2	0	0	0	0	0	0	0	0	0	0	0	1	0	0
328	927	2	1	1	1	2	1	4	3	0	4	0	2	2	2	0	1	0	1	4	1	0	0			0	1	5	3		4	1	0	0	0	0	0	0	0	0	0	0	0	0	0	0	0	0	0
329	421	3	1	1	1	1	1	3	2	0	3	1	2	2	2	0	1	0	2	4	1	0	0			1	0	3	3		4	1	0	0	0	0	0	0	0	0	0	0	0	0	0	0	0	0	0
330	1036	2	1	1	2	2	3	3	1	0	1	0	1	2	3	0	1	0	3	2	2	1	2	4	1	1	0	3	4		4	1	3	1	2	1	1	0	0	1	0	0	0	0	0	0	0	0	0
331	539	2	1	3	1	2	1	3	1	0	2	0	1	2	2	0	1	0	2	4	1	0	0			2	0	4	3		5	0	0	0	0	0	0	0	0	0	0	0	0	0	0	0	0	0	0
332	520	2	2	3	1	2	1	2	1	0	2	1	1	2	2	0	1	0	2	4	1	0	0			0	1	2	3		5	0	1	1	1	0	0	0	0	0	0	0	0	0	0	0	0	0	0
333	443	3	1	1	1	1	1	3	0	0	4	1	3	1	2	0	1	0	1	4	1	0	0			0	1	2	3		5	0	0	0	0	0	0	0	0	0	0	0	0	0	0	0	0	0	0
335	318	3	1	1	2	2	1	3	0	0	4	0	2	1	2	0	1	0	2	5	2	1	0			0	1	1	1	1	5	0	0	0	0	0	0	0	0	0	0	0	0	0	0	0	0	0	0
336	1003	2	1	1	1	2	1	4	3	1	3	0	2	2	2	0	1	0	2	4	1	0	0			3	0	4	3		5	0	0	0	0	0	0	0	0	0	0	0	0	0	0	0	0	0	0
337	1067	2	1	3	1	1	1	3	2	0	3	1	2	2	2	0	1	0	2	3	1	0	0			0	1	3	3		5	0	0	0	0	0	0	0	0	0	0	0	0	0	0	0	0	0	0
338	376	3	1	1	2	2	3	4	0	0	4	0	2	2	2	0	1	0	3	5	2	1	1	18	0	3	0	1	1	2	4	1	0	0	0	0	0	0	0	0	0	0	0	0	0	0	0	0	0
339	459	2	1	2	1	2	1	3	3	0	3	0	3	1	2	0	1	0	2	4	1	0	0			1	0	2	3		4	1	0	0	0	0	0	0	0	0	0	0	0	0	0	0	0	0	0
340	404	3	2	2	1	1	2	3	1	0	1	0	2	2	2	0	1	0	1	4	1	0	0			0	1	2	3		4	1	0	0	0	0	0	0	0	0	0	0	0	0	0	0	0	0	0
341	582	2	1	1	1	1	1	3	1	0	2	1	2	1	3	0	1	0	3	3	2	1	1	18	0	2	0	2	1	9	3	0	0	0	0	0	0	0	0	0	0	0	0	0	0	0	0	0	0
342	3861	2	1	1	2	2	3	3	3	1	3	1	3	1	1	0	1	0	3	2	1	0	0			1	0	5	3		5	0	0	0	0	0	0	0	0	0	0	0	0	0	0	0	0	0	0
343	1117	2	1	3	2	2	1	4	1	0	3	0	1	1	1	0	1	0	2	2	1	0	0			1	0	3	3		5	0	0	0	0	0	0	0	0	0	0	0	0	0	0	0	0	0	0
344	268	3	2	2	1	1	2	4	1	0	1	0	2	2	2	0	1	0	1	4	2	1	1	18	0	2	0	2	1	9	3	0	0	0	0	0	0	0	0	0	0	0	0	0	0	0	0	0	0
345	944	2	1	3	1	2	1	3	2	0	2	0	1	2	2	0	1	0	2	4	1	0	0			1	0	3	3		5	0	1	1	1	0	0	0	0	0	0	1	0	0	0	0	0	0	0
346	1058	2	2	1	1	2	1	3	1	1	3	0	1	2	2	0	1	0	1	4	2	1	1	4	1	2	0	1	1	5	4	1	0	0	0	0	0	0	0	0	0	0	0	0	0	0	0	0	0
347	1510	3	1	1	2	2	3	3	2	0	4	0	2	1	2	0	1	0	2	4	1	0	0			0	1	5	3		5	0	0	0	0	0	0	0	0	0	0	0	0	0	0	0	0	0	0
348	430	3	1	1	1	1	1	2	1	0	2	1	3	1	2	0	1	0	2	4	1	0	0			0	1	2	3		5	0	0	0	0	0	0	0	0	0	0	0	0	0	0	0	0	0	0
349	678	1	2	1	1	1	1	3	1	0	2	0	2	2	2	0	1	0	2	4	1	0	0			1	0	2	3		5	0	0	0	0	0	0	0	0	0	0	0	0	0	0	0	0	0	0
350	1255	2	1	1	1	1	4	3	3	0	2	1	3	2	2	0	1	0	3	4	2	1	1	18	0	2	0	2	1	4	1	1	3	1	2	1	0	0	1	0	0	0	0	0	0	1	0	0	0
351	348	2	1	1	1	1	1	3	1	0	3	1	2	1	3	0	1	0	3	3	2	1	1	18	0	3	0	2	1	9	3	0	0	0	0	0	0	0	0	0	0	0	0	0	0	0	0	0	0
352	376	3	1	1	2	2	1	4	1	1	2	0	2	2	1	0	1	0	2	4	1	0	0			1	0	2	3		1	1	0	0	0	0	0	0	0	0	0	0	0	0	0	0	0	0	0
353	294	2	1	1	1	1	1	3	1	0	3	1	2	2	2	0	1	0	2	4	1	0	0			0	1	5	3		4	1	0	0	0	0	0	0	0	0	0	0	0	0	0	0	0	0	0
355	1445	2	1	1	1	1	1	3	2	0	2	0	2	2	3	0	1	0	3	4	2	1	1	18	0	3	0	1	1	2	1	1	0	0	0	0	0	0	0	0	0	0	0	0	0	0	0	0	0
356	1360	2	3	1	2	2	2	3	1	0	4	1	2	2	3	0	1	0	3	2	2	1	2	18	0	3	0	2	4		5	0	0	0	0	0	0	0	0	0	0	0	0	0	0	0	0	0	0
357	290	1	2	1	1	1	1	4	3	0	4	1	3	1	3	0	1	0	3	4	2	1	1	18	0	0	1	1	1	1	5	0	0	0	0	0	0	0	0	0	0	0	0	0	0	0	0	0	0
358	403	1	1	2	1	1	1	3	2	0	3	1	3	1	3	0	1	0	1	4	2	1	2	4	1	1	0	4	1	7	1	1	0	0	0	0	0	0	0	0	0	0	0	0	0	0	0	0	0
359	669	1	1	3	1	1	3	3	3	1	4	0	3	2	2	0	1	0	2	4	1	0	0			0	1	5	3		5	0	0	0	0	0	0	0	0	0	0	0	0	0	0	0	0	0	0
360	521	2	1	1	2	2	3	3	1	0	3	0	1	2	1	0	1	0	3	2	1	0	0			0	1	2	3		5	0	0	0	0	0	0	0	0	0	0	0	0	0	0	0	0	0	0
361	747	3	1	2	1	1	1	3	3	0	3	0	3	2	2	0	1	0	1	3	2	1	1	18	0	1	0	0	1	2	5	0	1	1	1	1	0	0	0	0	0	0	0	0	0	0	0	0	0
362	1310	1	1	1	1	2	3	3	2	1	3	0	1	2	2	0	1	0	3	4	1	0	0			1	0	2	1	9	1	1	1	1	1	0	0	0	0	0	0	0	0	0	0	1	0	0	0
363	401	1	1	1	1	2	1	3	0	0	4	0	2	1	2	0	1	0	2	4	1	0	0			1	0	1	1	2	4	1	0	0	0	0	0	0	0	0	0	0	0	0	0	0	0	0	0
364	607	3	1	1	1	1	4	4	0	1	2	1	1	2	2	0	1	0	2	4	1	0	0			0	1	5	3		5	0	0	0	0	0	0	0	0	0	0	0	0	0	0	0	0	0	0
365	789	2	1	2	1	1	1	3	2	1	3	1	3	2	3	0	1	0	1	4	2	1	2	4	1	2	0	4	1	7	1	1	0	0	0	0	0	0	0	0	0	0	0	0	0	0	0	0	0
366	385	3	1	1	1	1	1	1	3	0	3	1	2	1	4	1	1	0	3	3	2	1	2	18	0	2	0	1	2	9	5	0	1	1	1	1	0	0	0	0	0	0	0	0	0	0	0	0	0
367	1524	2	1	1	2	2	2	3	1	0	3	0	1	2	2	0	2	0	4	2	2	1	2	11	1	1	0	3	4		4	1	0	0	0	0	0	0	0	0	0	0	0	0	0	0	0	0	0
368	354	2	1	1	1	2	1	3	1	0	3	0	2	2	2	0	1	0	1	4	2	1	3	3	1	3	0	4	1	4	5	0	0	0	0	0	0	0	0	0	0	0	0	0	0	0	0	0	0
369	3014	2	3	2	1	1	1	3	2	0	3	1	2	1	3	0	1	0	1	4	2	1	1	18	0	3	0	1	1	9	1	1	0	0	0	0	0	0	0	0	0	0	0	0	0	0	0	0	0
370	2205	3	2	3	2	2	4	4	1	0	2	0	1	1	5	1	1	0	3	2	2	1	3	18	0	3	0	1	4		5	0	1	1	1	0	0	0	0	0	0	0	0	0	0	0	0	0	0
371	1992	2	1	1	1	1	3	3	2	0	2	0	1	1	4	1	1	0	1	3	2	1	2	18	0	2	0	1	2	1	1	1	0	0	0	0	0	0	0	0	0	0	0	0	0	0	0	0	0
372	2469	2	3	2	1	1	1	3	1	0	2	0	2	2	3	0	1	0	3	4	3	0	1	18	0	3	0	2	2	7	5	0	3	1	2	0	0	0	1	0	1	0	0	0	0	0	0	1	0
373	1081	1	1	2	1	1	1	3	1	0	4	0	2	1	3	0	1	0	3	2	2	1	2	13	1	3	0	3	1	6	5	0	1	1	1	0	0	0	0	0	0	0	0	0	0	1	0	0	0
374	1064	1	1	2	1	1	1	3	1	0	4	0	2	1	3	0	1	0	3	2	2	1	2	13	1	3	0	3	1	6	5	0	1	1	1	0	0	0	0	0	0	0	0	0	0	1	0	0	0
375	10299	2	1	1	1	2	1	3	1	0	3	1	1	2	3	0	1	0	3	2	2	1	2	18	0	3	0	5	4		4	1	0	0	0	0	0	0	0	0	0	0	0	0	0	0	0	0	0
376	1516	1	4	2	1	1	1	3	2	0	3	1	3	2	2	0	1	0	1	4	3	0	1	18	0	3	0	1	1	4	1	1	0	0	0	0	0	0	0	0	0	0	0	0	0	0	0	0	0
377	695	2	1	2	1	1	1	4	2	0	3	1	2	2	1	0	2	0	2	3	1	0	0			1	0	3	3		5	0	0	0	0	0	0	0	0	0	0	0	0	0	0	0	0	0	0
378	2390	2	3	1	1	2	1	3	1	0	3	1	1	1	2	0	1	0	3	4	2	1	1	2	1	1	0	4	1	7	1	1	0	0	0	0	0	0	0	0	0	0	0	0	0	0	0	0	0
379	2575	2	1	2	1	2	1	3	1	0	4	0	1	2	3	0	1	0	3	2	2	1	2	13	1	3	0	3	1	9	5	0	0	0	0	0	0	0	0	0	0	0	0	0	0	0	0	0	0
380	978	2	1	2	2	2	2	3	1	0	2	0	1	2	2	0	1	0	2	4	1	0	0			2	0	1	3		4	1	0	0	0	0	0	0	0	0	0	0	0	0	0	0	0	0	0
381	482	1	1	1	1	1	1	4	2	0	2	0	2	1	2	0	1	0	1	4	2	1	1	18	0	2	0	2	1	1	1	1	0	0	0	0	0	0	0	0	0	0	0	0	0	0	0	0	0
382	1699	3	1	1	1	1	1	3	2	0	3	0	2	1	3	0	1	0	3	4	2	1	2	1	1	3	0	1	1	2	1	1	3	1	2	1	0	0	1	0	0	0	0	0	0	0	0	1	0
383	2369	2	1	1	1	1	1	3	2	0	3	1	1	2	3	0	1	0	3	4	2	1	2	5	1	2	0	3	1	3	1	1	0	0	0	0	0	0	0	0	0	0	0	0	0	0	0	0	0
384	1479	1	1	1	1	1	1	4	2	0	3	0	2	1	2	0	1	0	2	4	1	0	0			0	1	2	3		5	0	0	0	0	0	0	0	0	0	0	0	0	0	0	0	0	0	0
385	1974	2	1	1	1	1	1	3	2	0	3	0	1	2	3	0	1	0	3	3	2	1	1	18	0	3	0	1	1	5	1	1	0	0	0	0	0	0	0	0	0	0	0	0	0	0	0	0	0
386	827	3	1	3	2	1	1	3	1	0	2	0	2	1	3	0	1	0	2	2	2	1	2	13	1	3	0	2	1	7	1	1	0	0	0	0	0	0	0	0	0	0	0	0	0	0	0	0	0
387	1212	2	1	1	2	2	2	3	1	0	3	0	1	1	2	0	1	0	3	2	2	1	2	11	1	2	0	3	4		4	1	0	0	0	0	0	0	0	0	0	0	0	0	0	0	0	0	0
388	1253	1	1	2	1	1	1	3	3	0	2	1	2	2	3	0	1	0	3	4	2	1	1	18	0	2	0	2	1	9	1	1	1	1	1	0	0	0	0	0	1	0	0	0	0	0	0	0	0
389	826	3	1	2	1	1	1	4	2	0	3	0	2	1	2	0	1	0	2	4	1	0	0			0	1	5	3		5	0	0	0	0	0	0	0	0	0	0	0	0	0	0	0	0	0	0
390	1147	2	1	1	1	1	1	3	2	0	4	1	1	1	3	0	1	0	1	4	2	1	2	5	1	2	0	2	1	9	1	1	1	1	1	0	0	0	1	0	0	0	0	0	0	0	0	0	0
391	751	1	2	2	1	1	1	1	2	0	3	1	2	1	3	0	1	0	3	4	2	1	1	18	0	2	0	2	1	7	5	0	0	0	0	0	0	0	0	0	0	0	0	0	0	0	0	0	0
392	383	3	1	1	1	1	1	3	1	1	3	1	3	2	1	0	1	0	2	4	1	0	0			1	0	5	3		4	1	0	0	0	0	0	0	0	0	0	0	0	0	0	0	0	0	0
393	489	3	1	1	1	2	1	3	2	0	2	1	3	1	2	0	1	0	3	2	2	1	1	7	1	0	1	2	1	5	4	1	0	0	0	0	0	0	0	0	0	0	0	0	0	0	0	0	0
394	467	1	2	1	2	2	1	3	1	0	2	0	1	2	2	0	1	0	3	3	1	0	0			1	0	2	4		4	1	0	0	0	0	0	0	0	0	0	0	0	0	0	0	0	0	0
395	290	3	1	1	1	1	1	4	3	1	2	1	3	2	3	0	1	0	1	4	2	1	2	4	1	1	0	2	1	2	1	1	1	1	1	1	0	0	0	0	0	0	0	0	0	0	0	0	0
396	558	2	1	2	1	1	1	4	1	0	2	1	2	1	2	0	1	0	1	4	1	0	0			1	0	4	3		5	0	0	0	0	0	0	0	0	0	0	0	0	0	0	0	0	0	0
397	847	2	1	1	1	1	1	3	1	0	2	1	2	2	2	0	1	0	3	3	2	1	1	18	0	0	1	2	1	6	1	1	0	0	0	0	0	0	0	0	0	0	0	0	0	0	0	0	0
398	293	3	1	1	2	2	1	3	1	0	2	1	1	2	2	0	1	0	3	2	2	1	2	4	1	1	0	1	4		5	0	0	0	0	0	0	0	0	0	0	0	0	0	0	0	0	0	0
400	1196	3	1	3	1	2	3	4	1	0	3	1	1	2	1	0	1	0	2	4	1	0	0			3	0	4	3		5	0	0	0	0	0	0	0	0	0	0	0	0	0	0	0	0	0	0
401	490	1	1	2	1	1	1	4	2	0	3	1	2	1	3	0	1	0	1	4	2	1	1	18	0	2	0	2	1	1	5	0	0	0	0	0	0	0	0	0	0	0	0	0	0	0	0	0	0
402	660	2	1	1	1	2	3	4	3	0	3	1	1	1	2	0	1	0	1	4	1	0	0			1	0	3	3		5	0	0	0	0	0	0	0	0	0	0	0	0	0	0	0	0	0	0
403	398	3	1	1	1	1	1	4	1	0	2	1	2	2	2	0	1	0	2	4	1	0	0			0	1	5	3		5	0	0	0	0	0	0	0	0	0	0	0	0	0	0	0	0	0	0
404	1348	3	1	3	1	1	1	3	1	0	2	0	1	2	2	0	1	0	2	3	1	0	0			1	0	1	4		4	1	0	0	0	0	0	0	0	0	0	0	0	0	0	0	0	0	0
405	242	3	1	2	1	1	1	3	3	0	3	0	3	1	2	0	1	0	3	4	2	1	0			0	1	0	4		4	1	0	0	0	0	0	0	0	0	0	0	0	0	0	0	0	0	0
406	554	3	1	1	1	1	1	3	1	0	3	1	3	2	2	0	1	0	2	4	1	0	0			1	0	5	3		4	1	0	0	0	0	0	0	0	0	0	0	0	0	0	0	0	0	0
407	1896	2	1	2	1	1	1	3	1	0	3	0	2	2	3	0	1	0	3	3	2	1	1	18	0	3	0	1	1	1	1	1	0	0	0	0	0	0	0	0	0	0	0	0	0	0	0	0	0
408	822	1	2	2	1	1	1	3	1	0	2	0	2	1	2	0	1	0	1	4	2	1	1	18	0	3	0	1	1	9	1	1	0	0	0	0	0	0	0	0	0	0	0	0	0	0	0	0	0
409	468	1	1	2	1	2	4	3	0	0	1	1	1	2	2	0	1	0	2	4	1	0	0			1	0	0	3		4	1	0	0	0	0	0	0	0	0	0	0	0	0	0	0	0	0	0
410	1417	2	1	1	1	2	1	3	1	0	2	0	2	2	1	0	1	0	3	3	1	0	0			1	0	2	3		5	0	0	0	0	0	0	0	0	0	0	0	0	0	0	0	0	0	0
411	3170	2	1	1	1	2	1	3	2	0	2	1	2	2	2	0	1	0	3	2	2	1	1	18	0	2	0	4	1	9	4	1	0	0	0	0	0	0	0	0	0	0	0	0	0	0	0	0	0
412	654	1	1	1	1	1	1	4	2	0	3	1	1	1	2	0	1	0	2	4	1	0	0			0	1	5	3		4	1	0	0	0	0	0	0	0	0	0	0	0	0	0	0	0	0	0
413	637	3	1	3	1	1	1	3	1	0	3	1	2	2	2	0	1	0	2	4	1	0	0			1	0	4	3		5	0	0	0	0	0	0	0	0	0	0	0	0	0	0	0	0	0	0
414	476	1	1	1	1	1	1	3	3	0	2	1	1	2	1	0	1	0	2	4	1	0	0			0	1	5	3		5	0	0	0	0	0	0	0	0	0	0	0	0	0	0	0	0	0	0
415	900	2	1	1	1	1	1	3	3	0	3	1	2	1	1	0	1	0	2	2	1	0	0			1	0	2	3		4	1	0	0	0	0	0	0	0	0	0	0	0	0	0	0	0	0	0
416	586	2	1	1	1	1	1	3	2	0	3	1	2	1	1	0	1	0	2	3	1	0	0			0	1	2	3		4	1	0	0	0	0	0	0	0	0	0	0	0	0	0	0	0	0	0
417	764	3	3	1	1	1	3	3	1	0	2	1	2	2	2	0	1	0	3	4	2	1	1	8	1	3	0	2	1	3	1	1	0	0	0	0	0	0	0	0	0	0	0	0	0	0	0	0	0
418	767	2	1	1	1	1	1	3	1	0	2	0	2	2	1	0	1	0	2	2	1	0	0			0	1	2	3		5	0	0	0	0	0	0	0	0	0	0	0	0	0	0	0	0	0	0
419	1273	2	1	1	1	1	5	3	1	0	3	1	2	2	2	0	1	0	2	4	1	0	0			1	0	5	3		5	0	0	0	0	0	0	0	0	0	0	0	0	0	0	0	0	0	0
420	754	3	1	2	2	1	1	3	1	1	2	1	2	2	2	0	1	0	1	2	2	1	1	18	0	2	0	1	1	1	5	0	0	0	0	0	0	0	0	0	0	0	0	0	0	0	0	0	0
421	917	2	1	1	1	1	3	3	2	0	3	0	3	2	1	0	1	0	2	3	1	0	0			1	0	3	3		4	1	0	0	0	0	0	0	0	0	0	0	0	0	0	0	0	0	0
422	319	1	1	1	1	1	1	3	1	0	3	0	2	1	2	0	1	0	2	4	1	0	0			1	0	2	3		5	0	0	0	0	0	0	0	0	0	0	0	0	0	0	0	0	0	0
423	1715	2	1	1	1	1	3	3	1	0	2	1	2	2	2	0	1	0	1	4	2	1	1	18	0	1	0	1	1	3	1	1	0	0	0	0	0	0	0	0	0	0	0	0	0	0	0	0	0
424	1549	2	1	2	2	2	3	4	1	0	3	0	1	2	2	0	1	0	2	4	1	0	0			2	0	5	3		5	0	0	0	0	0	0	0	0	0	0	0	0	0	0	0	0	0	0
425	487	1	1	1	1	2	3	3	1	0	3	1	2	2	2	0	1	0	2	4	1	0	0			1	0	2	3		5	0	0	0	0	0	0	0	0	0	0	0	0	0	0	0	0	0	0
426	406	3	2	1	1	1	1	3	2	0	3	0	2	1	2	0	1	0	1	4	2	1	0			1	0	0	1	1	5	0	0	0	0	0	0	0	0	0	0	0	0	0	0	0	0	0	0
427	276	1	2	1	1	1	1	2	1	0	3	0	2	1	4	1	1	0	3	4	2	1	1	18	0	0	1	1	2	9	4	1	0	0	0	0	0	0	0	0	0	0	0	0	0	0	0	0	0
428	1119	1	2	2	1	1	1	3	1	0	2	0	2	2	3	0	1	0	3	3	2	1	1	18	0	3	0	1	2	3	1	1	0	0	0	0	0	0	0	0	0	0	0	0	0	0	0	0	0
429	756	1	1	1	1	1	1	3	2	0	2	0	3	2	2	0	1	0	1	5	1	0	0			0	1	2	3		5	0	0	0	0	0	0	0	0	0	0	0	0	0	0	0	0	0	0
430	638	3	1	1	2	2	1	3	3	0	2	0	2	2	1	0	1	0	2	4	1	0	0			1	0	2	3		4	1	0	0	0	0	0	0	0	0	0	0	0	0	0	0	0	0	0
431	1473	2	3	2	1	2	1	3	2	0	3	1	2	2	2	0	1	0	2	4	2	1	0			2	0	1	1	2	5	0	0	0	0	0	0	0	0	0	0	0	0	0	0	0	0	0	0
432	643	2	1	1	1	2	1	3	1	0	2	1	2	2	2	0	1	0	2	4	1	0	0			2	0	4	3		4	1	0	0	0	0	0	0	0	0	0	0	0	0	0	0	0	0	0
433	836	1	1	1	2	2	3	4	1	0	3	0	2	2	2	0	1	0	3	2	2	1	2	15	1	2	0	2	4		4	1	0	0	0	0	0	0	0	0	0	0	0	0	0	0	0	0	0
434	1384	2	1	3	2	2	2	1	1	0	3	1	1	2	2	0	1	0	2	5	1	0	0			3	0	4	3		5	0	0	0	0	0	0	0	0	0	0	0	0	0	0	0	0	0	0
435	3684	2	1	2	1	2	1	3	1	0	2	0	2	1	3	0	1	0	3	2	2	1	1	18	0	2	0	2	1	2	1	1	2	1	2	1	0	0	0	0	0	0	0	0	0	0	0	1	0
436	1175	2	1	1	1	1	1	3	2	0	1	0	2	1	2	0	1	0	2	4	1	0	0			0	1	2	3		4	1	0	0	0	0	0	0	0	0	0	0	0	0	0	0	0	0	0
437	1483	2	1	3	1	1	1	3	0	0	2	1	2	1	2	0	1	0	2	3	1	0	0			1	0	2	3		5	0	0	0	0	0	0	0	0	0	0	0	0	0	0	0	0	0	0
438	836	1	1	2	1	1	1	4	1	0	2	0	2	1	2	0	1	0	2	4	1	0	0			0	1	5	3		5	0	0	0	0	0	0	0	0	0	0	0	0	0	0	0	0	0	0
439	1694	2	1	3	1	2	3	1	1	0	2	0	2	1	2	0	1	0	2	4	1	0	0			3	0	2	1	1	5	0	0	0	0	0	0	0	0	0	0	0	0	0	0	0	0	0	0
440	412	1	3	2	1	1	3	4	1	0	1	0	1	2	5	1	1	0	3	5	2	1	1	10	1	1	0	3	4		2	1	0	0	0	0	0	0	0	0	0	0	0	0	0	0	0	0	0
441	700	2	4	3	2	2	2	4	0	0	3	0	2	2	2	0	1	0	2	4	1	0	0			2	0	5	3		5	0	0	0	0	0	0	0	0	0	0	0	0	0	0	0	0	0	0
443	1056	2	3	2	1	2	1	4	2	0	3	1	2	1	2	0	1	0	3	3	2	1	0			2	0	1	4		5	0	0	0	0	0	0	0	0	0	0	0	0	0	0	0	0	0	0
444	494	2	1	1	1	1	1	4	1	0	3	0	3	1	1	0	1	0	2	4	1	0	0			1	0	5	3		5	0	0	0	0	0	0	0	0	0	0	0	0	0	0	0	0	0	0
445	1458	2	1	1	1	1	1	3	1	0	3	1	2	1	2	0	1	0	1	4	2	1	2	2	1	1	0	2	1	1	1	1	2	1	2	0	0	0	0	0	0	0	0	0	0	1	0	1	0
446	714	2	1	2	1	1	1	3	1	0	3	0	1	2	3	0	1	0	2	3	2	1	1	18	0	3	0	2	4		5	0	0	0	0	0	0	0	0	0	0	0	0	0	0	0	0	0	0
447	688	2	1	3	1	2	3	1	1	0	2	0	2	2	2	0	1	0	3	2	2	1	3	18	0	3	0	1	1	9	5	0	0	0	0	0	0	0	0	0	0	0	0	0	0	0	0	0	0
448	923	2	1	1	1	1	1	4	0	0	2	0	1	1	2	0	1	0	2	4	1	0	0			0	1	2	3		4	1	1	1	1	0	0	0	0	0	0	0	0	0	0	0	0	0	0
449	2017	2	1	1	1	1	1	3	2	0	1	0	2	1	3	0	1	0	3	4	2	1	1	18	0	1	0	2	1	2	1	1	2	1	2	0	0	0	1	0	0	0	0	0	0	0	0	1	0
450	570	2	1	1	1	1	1	3	3	0	2	1	3	2	2	0	1	0	2	4	1	0	0			0	1	5	3		4	1	0	0	0	0	0	0	0	0	0	0	0	0	0	0	0	0	0
451	852	2	1	3	2	2	2	1	1	0	3	1	1	1	3	0	1	0	3	3	2	1	3	18	0	3	0	1	4		5	0	1	1	1	0	0	0	0	0	0	0	0	0	0	1	0	0	0
452	2964	2	1	1	1	1	1	3	2	0	1	1	3	2	2	0	1	0	3	4	2	1	2	1	1	0	1	3	4		4	1	0	0	0	0	0	0	0	0	0	0	0	0	0	0	0	0	0
453	1618	2	1	2	2	2	5	3	1	0	3	0	1	1	2	0	1	0	3	4	2	1	1	1	1	2	0	2	1	2	1	1	0	0	0	0	0	0	0	0	0	0	0	0	0	0	0	0	0
454	2788	3	1	3	1	1	1	3	1	0	2	1	1	2	2	0	1	0	3	4	2	1	1	16	1	1	0	0	1	1	1	1	0	0	0	0	0	0	0	0	0	0	0	0	0	0	0	0	0
455	1689	2	1	3	1	2	2	3	1	0	1	1	2	2	2	0	1	0	2	4	1	0	0			3	0	0	1	4	1	1	0	0	0	0	0	0	0	0	0	0	0	0	0	0	0	0	0
456	1509	2	1	1	1	1	1	3	2	0	2	1	2	1	2	0	1	0	2	4	1	0	0			0	1	0	1	9	1	1	0	0	0	0	0	0	0	0	0	0	0	0	0	0	0	0	0
457	1246	1	1	3	1	2	3	4	1	0	3	0	2	2	1	0	1	0	2	3	1	0	0			1	0	2	3		5	0	0	0	0	0	0	0	0	0	0	0	0	0	0	0	0	0	0
459	483	3	1	3	1	1	1	3	1	0	3	1	2	2	2	0	1	0	1	4	1	0	0			2	0	4	3		4	1	0	0	0	0	0	0	0	0	0	0	0	0	0	0	0	0	0
460	656	1	1	2	1	1	1	4	2	0	2	0	2	1	2	0	1	0	2	4	1	0	0			0	1	0	3		5	0	0	0	0	0	0	0	0	0	0	0	0	0	0	0	0	0	0
461	3683	2	1	1	1	2	1	3	2	0	3	0	2	2	2	0	1	0	3	3	2	1	1	16	1	3	0	2	1	9	5	0	0	0	0	0	0	0	0	0	0	0	0	0	0	0	0	0	0
462	3690	2	2	3	2	2	3	3	1	0	2	0	1	1	2	0	1	0	3	2	2	1	2	16	1	2	0	1	4		4	1	0	0	0	0	0	0	0	0	0	0	0	0	0	0	0	0	0
463	1354	3	1	3	1	1	1	4	3	0	3	0	2	2	2	0	1	0	2	4	1	0	0			1	0	5	3		4	1	0	0	0	0	0	0	0	0	0	0	0	0	0	0	0	0	0
464	2115	2	2	3	2	2	3	3	1	0	2	0	2	2	2	0	1	0	3	2	2	1	2	16	1	3	0	1	4		4	1	0	0	0	0	0	0	0	0	0	0	0	0	0	0	0	0	0
465	883	3	2	3	1	2	1	3	3	1	3	1	1	1	2	0	1	0	3	4	1	0	0			1	0	3	3		5	0	0	0	0	0	0	0	0	0	0	0	0	0	0	0	0	0	0
466	308	3	4	1	2	2	2	4	1	0	4	0	1	1	2	0	1	0	2	4	1	0	0			1	0	2	3		5	0	0	0	0	0	0	0	0	0	0	0	0	0	0	0	0	0	0
467	649	3	1	1	1	1	1	3	2	0	2	1	2	2	3	0	1	0	3	4	2	1	1	18	0	1	0	1	1	3	1	1	0	0	0	0	0	0	0	0	0	0	0	0	0	0	0	0	0
468	904	1	1	1	2	2	1	4	2	1	2	0	3	1	2	0	1	0	2	4	1	0	0			1	0	2	3		5	0	0	0	0	0	0	0	0	0	0	0	0	0	0	0	0	0	0
469	689	2	3	1	1	1	1	4	0	1	2	0	1	2	4	1	1	0	3	2	2	1	2	18	0	3	0	1	4		5	0	2	1	2	0	0	1	1	0	0	0	0	0	0	0	0	0	0
470	561	2	3	1	1	1	1	4	0	1	2	0	1	1	4	1	1	0	3	2	2	1	2	18	0	3	0	1	4		5	0	1	1	1	1	0	0	0	0	0	0	0	0	0	0	0	0	0
471	2385	3	2	3	1	1	3	3	0	0	2	1	2	1	2	0	1	0	3	3	2	1	3	10	1	3	0	4	4		5	0	1	1	1	0	0	0	0	0	0	0	0	0	0	0	1	0	0
472	1368	1	1	3	1	1	1	4	2	0	3	1	2	2	2	0	1	0	3	4	1	0	0			1	0	0	1	7	1	1	1	1	1	1	0	0	0	0	0	0	0	0	0	0	0	0	0
473	965	2	1	1	1	1	1	3	2	0	2	1	2	2	1	0	1	0	2	4	1	0	0			1	0	5	3		5	0	0	0	0	0	0	0	0	0	0	0	0	0	0	0	0	0	0
474	544	1	1	1	2	1	1	3	3	1	4	0	3	2	2	0	1	0	3	5	2	1	0			1	0	1	1	9	4	1	0	0	0	0	0	0	0	0	0	0	0	0	0	0	0	0	0
475	887	2	1	1	1	1	1	3	1	0	2	0	1	2	1	0	1	0	2	4	1	0	0			0	1	5	3		5	0	0	0	0	0	0	0	0	0	0	0	0	0	0	0	0	0	0
476	1675	3	1	1	2	2	2	4	1	0	2	0	1	2	2	0	1	0	3	4	2	1	2	8	1	3	0	3	1	9	5	0	0	0	0	0	0	0	0	0	0	0	0	0	0	0	0	0	0
477	655	2	1	1	1	1	1	3	1	0	3	0	1	2	2	0	1	0	2	4	1	0	0			2	0	4	3		4	1	0	0	0	0	0	0	0	0	0	0	0	0	0	0	0	0	0
478	1518	1	1	1	1	1	1	3	1	0	2	0	2	2	2	0	1	0	3	4	2	1	1	14	1	2	0	2	1	7	1	1	0	0	0	0	0	0	0	0	0	0	0	0	0	0	0	0	0
479	1170	2	1	3	1	1	2	3	2	0	2	1	2	1	2	0	1	0	2	4	1	0	0			0	1	0	3		4	1	0	0	0	0	0	0	0	0	0	0	0	0	0	0	0	0	0
480	741	2	1	1	2	2	3	4	2	0	2	1	3	1	1	0	2	0	2	3	1	0	0			1	0	2	3		4	1	0	0	0	0	0	0	0	0	0	0	0	0	0	0	0	0	0
481	805	3	1	1	1	2	1	3	1	0	2	1	1	2	2	0	1	0	3	4	2	1	1	13	1	3	0	2	1	1	1	1	0	0	0	0	0	0	0	0	0	0	0	0	0	0	0	0	0
482	803	3	1	1	2	2	3	3	1	1	3	1	3	2	1	0	1	0	2	4	1	0	0			1	0	3	3		5	0	0	0	0	0	0	0	0	0	0	0	0	0	0	0	0	0	0
483	1354	1	1	1	1	1	1	3	1	0	2	0	1	1	3	0	1	0	1	4	2	1	1	18	0	1	0	2	1	9	1	1	1	1	1	1	0	0	0	0	0	0	0	0	0	0	0	0	0
484	689	2	1	1	1	1	1	4	2	0	3	0	2	2	2	0	1	0	1	4	1	0	0			0	1	2	3		5	0	0	0	0	0	0	0	0	0	0	0	0	0	0	0	0	0	0
485	683	2	1	1	1	1	1	3	2	0	3	1	2	2	2	0	1	0	3	4	2	1	1	18	0	1	0	1	1	2	1	1	0	0	0	0	0	0	0	0	0	0	0	0	0	0	0	0	0
486	593	3	1	3	1	1	1	3	1	0	2	1	2	2	2	0	1	0	2	4	1	0	0			0	1	2	3		4	1	0	0	0	0	0	0	0	0	0	0	0	0	0	0	0	0	0
487	891	1	1	1	2	1	3	3	3	0	4	1	3	1	2	0	1	0	2	3	1	0	0			0	1	0	3		5	0	0	0	0	0	0	0	0	0	0	0	0	0	0	0	0	0	0
488	2803	1	1	1	1	1	1	3	2	0	2	1	3	1	3	0	1	0	1	4	2	1	1	18	0	3	0	1	1	1	1	1	1	1	1	1	0	0	0	0	0	0	0	0	0	0	0	0	0
489	1043	2	1	1	1	1	1	3	1	0	2	0	2	1	1	0	1	0	2	3	1	0	0			1	0	3	3		5	0	0	0	0	0	0	0	0	0	0	0	0	0	0	0	0	0	0
490	745	3	2	1	1	1	1	3	1	0	3	1	3	1	3	0	1	0	1	4	2	1	1	18	0	3	0	0	1	1	1	1	0	0	0	0	0	0	0	0	0	0	0	0	0	0	0	0	0
491	1175	2	1	1	1	1	1	3	1	0	3	0	2	1	2	0	1	0	1	4	2	1	1	18	0	0	1	1	1	7	1	1	1	1	1	0	0	0	0	1	0	0	0	0	0	0	0	0	0
492	1349	3	2	3	2	1	1	4	1	0	2	1	2	1	2	0	1	0	2	4	1	0	0			1	0	5	3		5	0	0	0	0	0	0	0	0	0	0	0	0	0	0	0	0	0	0
493	1063	2	1	1	1	1	1	3	1	0	2	0	1	2	3	0	1	0	3	4	2	1	1	18	0	1	0	2	4		1	1	1	1	1	0	0	0	0	0	0	0	0	0	0	0	0	0	0
494	715	3	1	1	1	2	1	3	1	0	2	1	2	1	2	0	1	0	3	4	2	1	2	1	1	2	0	4	1	5	5	0	0	0	0	0	0	0	0	0	0	0	0	0	0	0	0	0	0
495	1794	2	1	1	1	1	1	4	2	0	3	1	3	2	1	0	1	0	2	4	1	0	0			1	0	2	3		5	0	0	0	0	0	0	0	0	0	0	0	0	0	0	0	0	0	0
496	602	3	1	3	1	1	1	3	1	0	2	0	1	2	1	0	1	0	2	4	1	0	0			1	0	5	3		4	1	0	0	0	0	0	0	0	0	0	0	0	0	0	0	0	0	0
497	2762	3	1	1	2	2	3	3	1	0	1	1	2	2	3	0	1	0	3	2	2	1	2	18	0	3	0	1	4		5	0	0	0	0	0	0	0	0	0	0	0	0	0	0	0	0	0	0
498	1562	1	1	1	1	1	1	3	2	0	3	1	3	2	2	0	1	0	1	4	2	1	1	15	1	3	0	2	1	1	1	1	0	0	0	0	0	0	0	0	0	0	0	0	0	0	0	0	0
499	1147	1	1	1	1	1	1	3	1	0	2	1	1	1	3	0	1	0	1	4	2	1	2	17	1	3	0	1	1	5	1	1	0	0	0	0	0	0	0	0	0	0	0	0	0	0	0	0	0
500	1196	2	3	1	1	2	1	3	1	0	3	1	3	2	4	1	1	0	3	2	2	1	2	18	0	3	0	1	4		5	0	2	1	2	1	0	1	0	0	0	0	0	0	0	0	0	0	0
501	4670	2	1	1	1	1	3	3	1	0	3	1	2	1	3	0	1	0	3	2	2	1	1	18	0	3	0	2	1	9	1	1	1	1	1	0	0	0	0	0	0	0	0	0	0	1	0	0	0
502	751	1	1	1	1	1	1	4	3	0	3	1	2	2	1	0	1	0	3	2	1	0	0			0	1	2	3		5	0	2	1	2	0	0	0	0	0	0	0	0	0	1	1	0	0	0
503	672	1	3	1	2	2	3	3	0	0	2	0	3	2	2	0	1	0	2	4	1	0	0			1	0	0	3		4	1	0	0	0	0	0	0	0	0	0	0	0	0	0	0	0	0	0
504	2146	2	1	1	1	1	3	3	1	0	3	1	3	2	2	0	1	0	3	3	2	1	1	18	0	1	0	2	1	9	4	1	0	0	0	0	0	0	0	0	0	0	0	0	0	0	0	0	0
505	1161	3	1	2	1	1	1	3	2	1	4	0	2	2	3	0	1	0	3	2	2	1	2	18	0	3	0	1	2	9	5	0	0	0	0	0	0	0	0	0	0	0	0	0	0	0	0	0	0
506	701	3	3	1	1	2	1	3	0	0	2	0	3	2	2	0	1	0	3	4	1	0	0			1	0	0	1	1	1	1	0	0	0	0	0	0	0	0	0	0	0	0	0	0	0	0	0
507	586	1	2	1	1	2	1	3	0	0	3	1	1	2	2	0	1	0	3	4	2	1	0			1	0	1	1	9	4	1	0	0	0	0	0	0	0	0	0	0	0	0	0	0	0	0	0
508	790	2	1	1	1	1	1	4	2	0	3	1	2	2	1	0	1	0	2	3	1	0	0			0	1	2	3		4	1	0	0	0	0	0	0	0	0	0	0	0	0	0	0	0	0	0
509	1813	3	1	1	2	2	1	4	0	0	2	1	2	2	2	0	1	0	3	2	2	1	2	13	1	3	0	2	1	9	5	0	0	0	0	0	0	0	0	0	0	0	0	0	0	0	0	0	0
510	1496	2	4	1	1	1	1	3	1	0	2	1	2	2	2	0	1	0	2	4	2	1	1	2	1	2	0	1	4		5	0	0	0	0	0	0	0	0	0	0	0	0	0	0	0	0	0	0
511	1816	1	1	1	1	2	1	4	1	1	3	1	2	2	2	0	1	0	3	2	2	1	1	18	0	3	0	1	4		5	0	0	0	0	0	0	0	0	0	0	0	0	0	0	0	0	0	0
512	603	2	1	2	1	1	2	4	1	0	3	0	1	2	2	0	1	0	3	1	1	0	0			1	0	3	4		4	1	0	0	0	0	0	0	0	0	0	0	0	0	0	0	0	0	0
513	1176	3	1	1	1	2	2	3	1	0	2	0	2	1	2	0	1	0	3	4	2	1	2	3	1	1	0	3	1	2	1	1	0	0	0	0	0	0	0	0	0	0	0	0	0	0	0	0	0
514	1966	2	1	2	1	1	1	3	3	1	4	0	3	1	3	0	1	0	1	4	2	1	2	18	0	2	0	1	4		5	0	0	0	0	0	0	0	0	0	0	0	0	0	0	0	0	0	0
515	343	3	1	3	1	2	1	4	1	0	3	1	1	1	2	0	1	0	3	3	2	1	2	7	1	1	0	3	4		4	1	0	0	0	0	0	0	0	0	0	0	0	0	0	0	0	0	0
516	2388	2	1	1	1	1	1	3	2	0	3	1	3	1	3	0	1	0	3	3	2	1	1	15	1	3	0	1	1	9	1	1	1	1	1	0	0	0	0	0	0	0	0	0	0	1	0	0	0
517	1152	1	1	1	1	1	1	3	2	0	3	1	2	2	3	0	1	0	1	4	2	1	2	3	1	2	0	2	1	9	1	1	0	0	0	0	0	0	0	0	0	0	0	0	0	0	0	0	0
518	517	2	4	3	2	1	1	4	1	0	1	0	2	2	2	0	1	0	4	3	2	1	1	6	1	1	0	3	1	6	5	0	0	0	0	0	0	0	0	0	0	0	0	0	0	0	0	0	0
519	776	3	1	2	1	2	2	4	1	0	2	1	1	1	2	0	1	0	2	4	1	0	0			0	1	5	3		4	1	0	0	0	0	0	0	0	0	0	0	0	0	0	0	0	0	0
520	1131	2	5	1	1	1	1	3	2	0	3	0	3	2	1	0	1	0	2	3	1	0	0			0	1	3	3		4	1	0	0	0	0	0	0	0	0	0	0	0	0	0	0	0	0	0
521	768	2	1	1	1	1	1	3	2	0	3	1	1	1	3	0	1	0	1	4	2	1	2	2	1	3	0	2	1	1	1	1	0	0	0	0	0	0	0	0	0	0	0	0	0	0	0	0	0
522	1277	1	2	2	1	1	1	3	1	0	2	0	2	1	2	0	1	0	2	4	2	1	1	18	0	3	0	1	1	3	1	1	0	0	0	0	0	0	0	0	0	0	0	0	0	0	0	0	0
523	1426	3	1	3	1	1	1	3	1	0	3	1	2	1	3	0	1	0	1	4	2	1	1	18	0	3	0	1	1	9	1	1	1	1	1	0	0	0	0	0	0	0	0	1	0	0	0	0	0
524	1307	3	5	3	1	1	1	4	2	1	3	1	2	2	2	0	2	0	2	4	1	0	0			0	1	5	3		4	1	0	0	0	0	0	0	0	0	0	0	0	0	0	0	0	0	0
525	685	2	5	3	2	2	4	1	0	0	1	0	1	1	2	0	1	0	2	4	1	0	0			1	0	5	3		5	0	0	0	0	0	0	0	0	0	0	0	0	0	0	0	0	0	0
526	1050	2	1	1	1	1	1	3	2	0	2	1	3	1	2	0	1	0	1	4	2	1	1	13	1	1	0	1	1	5	5	0	0	0	0	0	0	0	0	0	0	0	0	0	0	0	0	0	0
527	736	3	3	3	1	2	1	3	2	0	2	0	1	1	2	0	2	1	4	1	2	1	3	18	0	3	0	1	4		4	1	0	0	0	0	0	0	0	0	0	0	0	0	0	0	0	0	0
528	710	2	1	2	1	2	3	3	1	0	2	1	2	2	2	0	1	0	2	4	1	0	0			0	1	2	3		5	0	0	0	0	0	0	0	0	0	0	0	0	0	0	0	0	0	0
529	566	1	1	1	2	2	1	3	1	0	3	1	3	2	2	0	1	0	3	4	2	1	0			1	0	1	1	1	1	1	0	0	0	0	0	0	0	0	0	0	0	0	0	0	0	0	0
530	1065	1	1	3	1	2	1	2	3	1	3	0	2	2	2	0	2	0	2	3	1	0	0			3	0	0	3		4	1	0	0	0	0	0	0	0	0	0	0	0	0	0	0	0	0	0
531	522	3	5	1	2	2	3	3	1	0	2	0	1	1	3	0	1	0	3	2	3	0	0			2	0	0	4		5	0	0	0	0	0	0	0	0	0	0	0	0	0	0	0	0	0	0
532	1170	3	1	1	1	2	1	3	1	0	2	0	2	1	2	0	1	0	3	3	1	0	0			1	0	2	4		4	1	0	0	0	0	0	0	0	0	0	0	0	0	0	0	0	0	0
533	753	2	2	1	1	1	1	3	2	1	3	1	3	1	2	0	1	0	2	3	1	0	0			0	1	2	3		5	0	0	0	0	0	0	0	0	0	0	0	0	0	0	0	0	0	0
534	302	1	1	2	1	2	1	3	1	0	3	1	3	2	2	0	1	0	2	4	1	0	0			1	0	5	3		5	0	0	0	0	0	0	0	0	0	0	0	0	0	0	0	0	0	0
535	249	3	2	1	1	1	1	3	2	0	3	0	3	1	2	0	1	0	1	4	2	1	1	18	0	1	0	1	1	1	5	0	0	0	0	0	0	0	0	0	0	0	0	0	0	0	0	0	0
537	1343	3	2	2	1	1	1	4	1	0	2	1	2	2	2	0	1	0	1	4	2	1	0			0	1	1	1	1	1	1	0	0	0	0	0	0	0	0	0	0	0	0	0	0	0	0	0
538	562	2	1	1	2	2	3	3	3	1	4	0	3	1	3	0	1	0	3	2	2	1	2	13	1	2	0	3	1	5	5	0	1	1	1	1	0	0	0	0	0	0	0	0	0	0	0	0	0
539	489	3	1	1	1	2	1	4	1	0	3	1	2	2	2	0	1	0	2	4	1	0	0			2	0	2	3		4	1	0	0	0	0	0	0	0	0	0	0	0	0	0	0	0	0	0
540	864	2	1	3	2	2	3	3	1	0	2	1	2	2	2	0	1	0	2	4	1	0	0			0	1	3	3		5	0	0	0	0	0	0	0	0	0	0	0	0	0	0	0	0	0	0
541	621	2	1	1	2	2	3	3	3	1	4	0	3	2	2	0	1	0	3	2	2	1	2	13	1	1	0	3	1	5	5	0	0	0	0	0	0	0	0	0	0	0	0	0	0	0	0	0	0
542	868	1	1	2	2	2	3	4	2	0	4	1	2	2	2	0	1	0	2	4	1	0	0			1	0	2	3		5	0	0	0	0	0	0	0	0	0	0	0	0	0	0	0	0	0	0
543	618	2	3	1	2	1	1	4	2	0	3	0	3	1	2	0	1	0	3	4	2	1	1	1	1	0	1	3	1	4	5	0	0	0	0	0	0	0	0	0	0	0	0	0	0	0	0	0	0
544	3094	1	1	3	1	1	1	3	2	0	3	1	2	2	3	0	1	0	1	4	2	1	1	18	0	1	0	2	2	9	1	1	1	1	1	0	0	0	0	0	0	0	0	0	0	1	0	0	0
545	3216	2	1	1	1	1	1	3	2	0	4	1	3	1	3	0	1	0	3	4	2	1	1	18	0	1	0	1	1	2	1	1	1	1	1	1	0	0	0	0	0	0	0	0	0	0	0	0	0
546	1120	3	1	1	1	1	2	3	1	0	2	1	3	2	3	0	1	0	3	4	2	1	1	18	0	1	0	1	1	3	1	1	0	0	0	0	0	0	0	0	0	0	0	0	0	0	0	0	0
547	531	2	1	2	1	1	3	1	0	0	2	1	1	2	2	0	1	0	2	4	1	0	0			1	0	3	3		5	0	0	0	0	0	0	0	0	0	0	0	0	0	0	0	0	0	0
548	924	2	1	1	1	2	3	3	3	0	3	0	2	2	2	0	1	0	2	4	1	0	0			0	1	3	3		5	0	0	0	0	0	0	0	0	0	0	0	0	0	0	0	0	0	0
549	882	2	1	1	2	2	3	4	2	0	2	0	1	1	2	0	2	0	4	3	1	0	0			1	0	0	3		4	1	1	1	1	1	0	0	0	0	0	0	0	0	0	0	0	0	0
550	1018	1	5	1	1	1	2	1	1	0	2	0	2	2	2	0	1	1	1	5	1	0	0			0	1	1	1	2	1	1	0	0	0	0	0	0	0	0	0	0	0	0	0	0	0	0	0
551	762	2	1	1	1	2	3	3	2	1	3	1	3	2	2	0	1	0	2	4	1	0	0			0	1	3	3		5	0	0	0	0	0	0	0	0	0	0	0	0	0	0	0	0	0	0
552	1116	2	1	1	2	1	3	3	1	0	3	0	2	2	2	0	1	0	3	4	2	1	2	1	1	1	0	2	4		5	0	0	0	0	0	0	0	0	0	0	0	0	0	0	0	0	0	0
554	1467	3	1	1	2	2	3	3	1	0	2	1	2	1	3	0	1	0	3	2	2	1	2	18	0	3	0	2	4		5	0	0	0	0	0	0	0	0	0	0	0	0	0	0	0	0	0	0
555	1209	1	2	1	1	1	1	4	3	0	3	0	3	1	3	0	1	0	1	4	2	1	1	18	0	1	0	1	1	2	5	0	1	1	1	0	0	0	0	1	0	0	0	0	0	0	0	0	0
556	2139	1	1	3	1	1	1	3	3	0	3	0	2	2	3	0	1	0	1	4	2	1	1	18	0	1	0	2	1	5	2	1	0	0	0	0	0	0	0	0	0	0	0	0	0	0	0	0	0
557	2093	2	2	2	1	1	1	4	1	0	2	0	1	1	2	0	1	0	1	4	2	1	0			1	0	1	1	1	1	1	0	0	0	0	0	0	0	0	0	0	0	0	0	0	0	0	0
558	1756	2	3	2	1	2	2	3	1	1	1	0	1	2	4	1	1	0	3	2	2	1	2	18	0	3	0	1	4		5	0	1	1	1	1	0	0	0	0	0	0	0	0	0	0	0	0	0
559	471	1	2	2	1	2	1	3	1	0	3	0	2	2	2	0	2	0	1	4	2	1	0			1	0	1	1	9	1	1	0	0	0	0	0	0	0	0	0	0	0	0	0	0	0	0	0
560	1212	2	3	2	2	2	1	3	1	0	2	1	1	1	3	0	1	0	3	2	2	1	3	18	0	3	0	1	4		5	0	0	0	0	0	0	0	0	0	0	0	0	0	0	0	0	0	0
561	498	2	1	1	1	1	3	3	3	0	3	0	2	2	2	0	1	0	3	4	2	1	1	18	0	0	1	1	1	2	1	1	0	0	0	0	0	0	0	0	0	0	0	0	0	0	0	0	0
562	1516	1	5	1	1	1	1	3	2	0	2	0	3	2	3	0	1	0	3	4	1	0	0			1	0	0	1	3	5	0	0	0	0	0	0	0	0	0	0	0	0	0	0	0	0	0	0
563	373	2	1	1	1	1	3	3	3	0	3	0	2	1	2	0	1	0	1	4	2	1	1	18	0	1	0	1	1	1	1	1	0	0	0	0	0	0	0	0	0	0	0	0	0	0	0	0	0
564	599	2	3	2	2	2	1	3	1	0	2	1	1	2	3	0	1	0	3	1	2	1	3	18	0	3	0	1	4		5	0	1	1	1	0	0	0	0	0	0	0	0	1	0	0	0	0	0
565	2618	2	1	1	1	2	1	3	1	0	3	0	2	2	2	0	1	0	3	4	2	1	1	18	0	2	0	5	1	5	1	1	1	1	1	0	0	0	0	0	0	0	0	0	0	1	0	0	0
566	526	3	1	1	1	2	1	4	1	0	3	1	1	2	2	0	1	0	1	4	1	0	0			1	0	3	3		4	1	0	0	0	0	0	0	0	0	0	0	0	0	0	0	0	0	0
567	12289	1	1	2	1	2	3	3	1	0	4	1	2	2	2	0	1	0	2	4	1	0	0			1	0	1	3		5	0	0	0	0	0	0	0	0	0	0	0	0	0	0	0	0	0	0
568	1001	2	1	1	1	1	1	3	1	1	1	0	1	1	3	0	1	0	3	4	2	1	1	18	0	2	0	2	1	9	1	1	0	0	0	0	0	0	0	0	0	0	0	0	0	0	0	0	0
569	1752	2	1	1	1	1	1	3	1	0	3	1	1	2	3	0	1	0	3	4	2	1	2	9	1	3	0	2	4		5	0	0	0	0	0	0	0	0	0	0	0	0	0	0	0	0	0	0
570	275	1	2	2	1	1	3	3	1	0	2	0	2	2	2	0	1	0	1	3	1	0	0			3	0	2	3		5	0	0	0	0	0	0	0	0	0	0	0	0	0	0	0	0	0	0
571	687	2	1	2	2	2	4	3	1	0	2	0	1	2	3	0	1	0	3	2	2	1	1	18	0	2	0	1	1	6	5	0	1	1	1	1	0	0	0	0	0	0	0	0	0	0	0	0	0
572	475	1	1	2	1	2	1	4	2	0	3	1	2	1	2	0	1	0	2	4	1	0	0			1	0	3	3		4	1	0	0	0	0	0	0	0	0	0	0	0	0	0	0	0	0	0
573	1173	1	1	3	1	1	1	3	1	0	2	0	1	2	2	0	1	0	2	4	1	0	0			0	1	2	3		5	0	0	0	0	0	0	0	0	0	0	0	0	0	0	0	0	0	0
574	1366	2	1	1	1	1	1	3	1	0	2	0	1	1	3	0	1	0	1	3	2	1	1	18	0	2	0	2	1	9	1	1	0	0	0	0	0	0	0	0	0	0	0	0	0	0	0	0	0
575	2014	2	2	1	1	1	1	3	2	0	3	1	3	1	3	0	1	0	1	4	2	1	2	9	1	3	0	1	1	9	1	1	0	0	0	0	0	0	0	0	0	0	0	0	0	0	0	0	0
576	1777	2	1	1	1	1	1	3	1	1	1	0	1	2	3	0	1	0	3	4	2	1	1	18	0	1	0	2	1	2	1	1	1	1	1	1	0	0	0	0	0	0	0	0	0	0	0	0	0
577	1290	2	1	1	1	1	1	3	1	0	3	0	2	2	2	0	1	0	3	4	2	1	2	6	1	3	0	2	1	1	1	1	1	1	1	1	0	0	0	0	0	0	0	0	0	0	0	0	0
578	435	2	1	1	1	1	1	3	2	0	2	1	2	2	2	0	1	0	2	4	1	0	0			0	1	3	3		5	0	0	0	0	0	0	0	0	0	0	0	0	0	0	0	0	0	0
579	1093	3	2	1	1	2	1	3	1	0	3	1	2	1	2	0	1	0	3	4	2	1	2	1	1	3	0	3	1	7	1	1	0	0	0	0	0	0	0	0	0	0	0	0	0	0	0	0	0
580	558	3	1	2	2	1	1	4	1	0	2	1	2	1	2	0	1	0	2	4	1	0	0			0	1	0	3		4	1	0	0	0	0	0	0	0	0	0	0	0	0	0	0	0	0	0
581	606	3	1	1	1	1	1	3	2	0	2	0	2	2	2	0	1	0	2	4	1	0	0			0	1	3	3		4	1	0	0	0	0	0	0	0	0	0	0	0	0	0	0	0	0	0
582	1259	2	1	2	2	2	1	3	1	0	2	1	2	2	3	0	1	0	3	2	2	1	2	17	1	3	0	1	4		5	0	0	0	0	0	0	0	0	0	0	0	0	0	0	0	0	0	0
583	10383	2	3	1	2	1	1	4	2	0	3	0	3	2	2	0	1	0	3	4	2	1	1	1	1	0	1	3	1	4	5	0	0	0	0	0	0	0	0	0	0	0	0	0	0	0	0	0	0
584	753	2	1	1	1	1	1	3	1	0	3	0	2	1	3	0	1	0	1	4	2	1	2	6	1	3	0	2	1	1	1	1	0	0	0	0	0	0	0	0	0	0	0	0	0	0	0	0	0
585	965	3	1	1	1	2	1	3	1	0	2	1	2	2	2	0	1	0	2	4	1	0	0			1	0	3	3		5	0	0	0	0	0	0	0	0	0	0	0	0	0	0	0	0	0	0
586	1606	3	1	1	1	2	1	3	1	0	2	0	1	2	2	0	1	0	2	4	1	0	0			1	0	2	3		4	1	0	0	0	0	0	0	0	0	0	0	0	0	0	0	0	0	0
587	678	2	1	2	2	2	3	1	0	0	1	1	1	2	2	0	1	0	2	4	1	0	0			1	0	3	3		4	1	0	0	0	0	0	0	0	0	0	0	0	0	0	0	0	0	0
588	1462	1	1	2	1	1	1	3	1	0	2	0	1	1	2	0	1	0	3	4	2	1	1	18	0	2	0	2	1	3	1	1	0	0	0	0	0	0	0	0	0	0	0	0	0	0	0	0	0
589	772	3	1	2	2	1	3	3	1	0	3	0	2	2	2	0	1	0	2	4	1	0	0			1	0	3	3		4	1	0	0	0	0	0	0	0	0	0	0	0	0	0	0	0	0	0
590	521	3	1	1	1	2	1	3	1	0	3	1	3	1	2	0	1	0	2	4	1	0	0			1	0	0	1	2	1	1	0	0	0	0	0	0	0	0	0	0	0	0	0	0	0	0	0
593	573	2	1	3	2	2	1	3	2	0	2	0	1	2	4	1	1	0	1	1	4	0	3	18	0	2	0	3	2	6	5	0	2	1	2	1	0	0	0	0	0	0	0	0	0	1	0	0	0
594	1584	2	2	1	1	2	1	4	0	0	2	1	2	1	3	0	1	0	3	3	2	1	2	12	1	3	0	3	1	9	1	1	1	1	1	0	0	0	0	0	0	0	0	0	0	0	0	1	0
595	904	2	1	1	1	1	3	3	3	0	2	1	3	1	3	0	1	0	1	4	2	1	1	18	0	3	0	2	1	9	5	0	0	0	0	0	0	0	0	0	0	0	0	0	0	0	0	0	0
596	667	1	1	3	2	2	1	3	1	0	2	1	1	1	2	0	1	0	2	4	1	0	0			1	0	3	3		5	0	0	0	0	0	0	0	0	0	0	0	0	0	0	0	0	0	0
597	443	1	1	3	1	1	1	4	1	0	2	1	2	2	2	0	1	0	2	4	1	0	0			1	0	2	3		5	0	0	0	0	0	0	0	0	0	0	0	0	0	0	0	0	0	0
598	754	3	1	3	1	2	1	3	1	0	2	0	2	2	1	0	1	0	3	3	1	0	0			0	1	2	3		5	0	0	0	0	0	0	0	0	0	0	0	0	0	0	0	0	0	0
599	606	1	4	1	2	2	3	4	3	0	4	0	2	1	2	0	1	0	3	4	1	0	0			1	0	1	3		5	0	0	0	0	0	0	0	0	0	0	0	0	0	0	0	0	0	0
600	1188	2	1	3	1	2	1	3	1	0	2	0	3	2	2	0	1	0	3	2	2	1	2	12	1	3	0	3	4		5	0	0	0	0	0	0	0	0	0	0	0	0	0	0	0	0	0	0
601	2096	3	2	1	1	1	1	3	1	0	2	0	3	2	2	0	1	0	3	4	2	1	1	11	1	1	0	2	1	1	1	1	1	1	1	0	0	0	0	0	0	0	0	0	0	1	0	0	0
602	1282	2	1	1	1	1	1	4	1	0	2	1	2	2	2	0	1	0	2	4	2	1	1	1	1	1	0	1	1	5	2	1	1	1	1	0	0	0	0	0	0	0	0	0	0	0	0	0	0
603	738	3	1	3	1	1	3	3	1	0	3	1	1	1	2	0	2	0	2	4	1	0	0			3	0	1	1	9	5	0	0	0	0	0	0	0	0	0	0	0	0	0	0	0	0	0	0
604	868	1	1	1	2	2	2	3	0	0	1	0	1	1	2	0	1	0	3	3	1	0	0			1	0	0	1	9	5	0	0	0	0	0	0	0	0	0	0	0	0	0	0	0	0	0	0
605	671	1	3	1	1	1	1	1	1	0	2	0	2	1	4	1	1	0	1	3	2	1	1	18	0	0	1	1	2	1	1	1	0	0	0	0	0	0	0	0	0	0	0	0	0	0	0	0	0
606	666	3	1	3	1	2	2	1	2	0	2	0	1	1	2	0	1	0	2	3	1	0	1	18	0	0	1	0	3		5	0	0	0	0	0	0	0	0	0	0	0	0	0	0	0	0	0	0
607	720	1	1	1	1	2	1	3	2	1	3	0	2	1	1	0	1	0	3	3	1	0	0			0	1	2	3		5	0	0	0	0	0	0	0	0	0	0	0	0	0	0	0	0	0	0
608	2276	3	2	3	1	1	1	3	1	0	3	0	2	1	4	1	1	0	1	2	2	1	2	18	0	3	0	1	2	9	3	0	1	1	1	1	0	0	0	0	0	0	0	0	0	0	0	0	0
609	798	3	5	3	2	2	5	3	1	0	2	0	1	1	2	0	2	0	2	4	1	0	0			3	0	5	3		5	0	0	0	0	0	0	0	0	0	0	0	0	0	0	0	0	0	0
610	388	2	3	1	1	1	1	3	1	0	2	0	2	2	4	1	1	0	3	2	2	1	1	18	0	0	1	1	2	7	1	1	0	0	0	0	0	0	0	0	0	0	0	0	0	0	0	0	0
611	597	1	2	3	1	1	1	4	1	0	2	1	3	1	2	0	1	0	3	4	1	0	0			0	1	2	3		5	0	0	0	0	0	0	0	0	0	0	0	0	0	0	0	0	0	0
612	1096	3	2	3	1	1	1	3	1	0	3	0	1	2	4	1	1	0	3	2	2	1	2	18	0	3	0	1	2	9	3	0	1	1	1	1	0	0	0	0	0	0	0	0	0	0	0	0	0
613	1383	1	5	3	2	2	1	3	2	0	2	0	2	1	2	0	2	0	2	4	1	0	0			3	0	5	3		5	0	0	0	0	0	0	0	0	0	0	0	0	0	0	0	0	0	0
614	1383	2	1	1	1	1	1	3	2	0	2	1	3	1	3	0	1	0	1	4	2	1	1	18	0	3	0	2	1	1	1	1	0	0	0	0	0	0	0	0	0	0	0	0	0	0	0	0	0
615	763	2	1	1	1	2	1	3	2	0	3	1	2	2	2	0	1	0	3	2	2	1	2	9	1	1	0	3	4		5	0	0	0	0	0	0	0	0	0	0	0	0	0	0	0	0	0	0
616	895	1	1	3	1	2	1	3	1	0	2	0	1	2	2	0	2	0	2	4	1	0	0			1	0	5	3		5	0	0	0	0	0	0	0	0	0	0	0	0	0	0	0	0	0	0
617	607	1	5	3	1	2	1	3	0	0	1	1	1	1	2	0	1	0	2	4	1	0	0			2	0	2	3		5	0	1	1	1	0	0	0	1	0	0	0	0	0	0	0	0	0	0
618	898	2	1	3	1	2	1	3	1	0	2	0	2	2	2	0	1	0	3	2	2	1	1	16	1	3	0	1	4		5	0	0	0	0	0	0	0	0	0	0	0	0	0	0	0	0	0	0
619	515	2	1	1	1	2	3	4	2	0	3	1	3	1	3	0	1	0	2	2	2	1	1	18	0	2	0	2	1	7	1	1	0	0	0	0	0	0	0	0	0	0	0	0	0	0	0	0	0
620	554	2	1	1	2	2	1	3	1	0	3	0	2	2	2	0	1	0	2	4	1	0	0			1	0	5	3		5	0	0	0	0	0	0	0	0	0	0	0	0	0	0	0	0	0	0
621	693	2	1	1	1	1	3	3	2	0	3	1	3	2	2	0	1	0	3	3	2	1	1	18	0	3	0	2	1	7	1	1	0	0	0	0	0	0	0	0	0	0	0	0	0	0	0	0	0
622	1146	1	1	1	1	1	1	3	1	0	3	1	2	2	2	0	1	0	3	2	2	1	2	15	1	3	0	2	1	9	5	0	0	0	0	0	0	0	0	0	0	0	0	0	0	0	0	0	0
623	830	1	1	3	1	2	1	3	1	0	2	0	2	1	2	0	1	0	2	4	1	0	0			1	0	2	3		5	0	0	0	0	0	0	0	0	0	0	0	0	0	0	0	0	0	0
624	425	3	2	3	2	2	4	4	1	0	4	0	2	1	2	0	1	0	3	4	2	1	2	9	1	2	0	5	4		5	0	0	0	0	0	0	0	0	0	0	0	0	0	0	0	0	0	0
625	778	3	2	1	1	2	1	3	1	0	3	0	2	2	2	0	1	0	3	4	2	1	0			1	0	1	4		5	0	0	0	0	0	0	0	0	0	0	0	0	0	0	0	0	0	0
626	828	1	5	3	2	2	4	3	1	0	3	1	1	2	2	0	1	0	2	4	1	0	0			2	0	5	3		5	0	0	0	0	0	0	0	0	0	0	0	0	0	0	0	0	0	0
627	383	3	3	3	2	2	1	1	0	0	4	0	2	1	3	0	1	0	3	2	3	0	0			0	1	0	4		2	1	0	0	0	0	0	0	0	0	0	0	0	0	0	0	0	0	0
628	1126	3	1	3	2	1	1	4	1	0	2	1	2	2	2	0	1	0	2	4	1	0	0			1	0	5	3		5	0	0	0	0	0	0	0	0	0	0	0	0	0	0	0	0	0	0
629	745	2	1	1	1	1	1	3	1	0	4	1	2	1	2	0	1	0	1	4	2	1	2	3	1	0	1	5	1	2	1	1	2	1	2	0	0	0	0	0	0	0	0	0	0	1	0	1	0
630	1559	2	1	1	1	1	1	3	2	0	3	0	1	2	3	0	1	0	3	3	2	1	1	15	1	2	0	2	4		1	1	0	0	0	0	0	0	0	0	0	0	0	0	0	0	0	0	0
631	353	3	2	3	2	2	1	2	1	0	2	0	1	1	2	0	1	0	2	4	1	0	0			0	1	2	3		5	0	0	0	0	0	0	0	0	0	0	0	0	0	0	0	0	0	0
632	421	3	5	3	2	2	3	4	1	0	3	0	1	1	2	0	1	0	1	3	1	0	0			1	0	5	3		2	1	0	0	0	0	0	0	0	0	0	0	0	0	0	0	0	0	0
633	339	3	3	1	1	1	1	3	1	0	2	1	2	2	2	0	1	0	1	5	2	1	1	6	1	0	1	4	1	5	1	1	0	0	0	0	0	0	0	0	0	0	0	0	0	0	0	0	0
634	714	1	1	1	1	1	1	4	2	0	3	1	3	2	2	0	1	0	1	4	1	0	0			1	0	3	3		5	0	0	0	0	0	0	0	0	0	0	0	0	0	0	0	0	0	0
635	401	1	1	2	1	1	1	3	2	0	2	0	2	1	2	0	1	0	2	4	1	0	0			0	1	0	3		5	0	0	0	0	0	0	0	0	0	0	0	0	0	0	0	0	0	0
636	519	1	5	1	1	1	1	3	1	0	2	0	2	2	2	0	1	0	2	5	1	0	0			0	1	1	1	2	1	1	0	0	0	0	0	0	0	0	0	0	0	0	0	0	0	0	0
637	496	2	1	1	1	1	1	4	2	0	3	1	3	1	3	0	1	0	2	3	2	1	2	12	1	3	0	3	1	7	5	0	1	1	1	1	0	0	0	0	0	0	0	0	0	0	0	0	0
638	715	1	1	1	1	1	1	3	3	0	3	0	3	2	2	0	1	0	2	5	1	0	0			0	1	2	1	4	1	1	0	0	0	0	0	0	0	0	0	0	0	0	0	0	0	0	0
639	1464	3	1	3	1	2	1	3	2	0	2	1	2	2	2	0	1	0	3	4	2	1	1	11	1	2	0	1	1	4	1	1	0	0	0	0	0	0	0	0	0	0	0	0	0	0	0	0	0
640	1994	2	1	3	1	1	1	3	2	0	3	0	2	2	3	0	2	0	4	4	2	1	1	18	0	1	0	2	1	9	1	1	1	1	1	0	0	0	1	0	0	0	0	0	0	0	0	0	0
641	290	3	1	1	1	1	1	4	2	0	3	1	3	2	3	0	1	0	2	2	2	1	2	12	1	3	0	3	2	7	5	0	0	0	0	0	0	0	0	0	0	0	0	0	0	0	0	0	0
642	983	3	3	1	2	2	3	4	1	1	2	0	1	1	3	0	1	0	3	2	2	1	2	18	0	2	0	2	4		5	0	1	1	1	0	0	0	0	1	0	0	0	0	0	0	0	0	0
643	1232	2	1	2	1	1	1	3	1	0	2	1	2	2	2	0	1	0	1	4	2	1	1	12	1	0	1	1	1	5	1	1	0	0	0	0	0	0	0	0	0	0	0	0	0	0	0	0	0
644	1326	2	2	3	1	1	1	3	2	1	2	0	2	2	3	0	1	0	2	4	2	1	1	16	1	3	0	2	1	3	5	0	0	0	0	0	0	0	0	0	0	0	0	0	0	0	0	0	0
645	520	3	1	3	2	2	4	4	1	0	4	0	2	1	2	0	1	0	3	3	2	1	3	15	1	2	0	1	4		5	0	0	0	0	0	0	0	0	0	0	0	0	0	0	0	0	0	0
646	1521	1	1	2	1	1	1	3	2	0	2	0	2	2	3	0	1	0	1	4	2	1	1	18	0	3	0	1	1	9	1	1	0	0	0	0	0	0	0	0	0	0	0	0	0	0	0	0	0
647	7709	2	1	3	1	1	1	3	2	0	2	0	2	1	2	0	1	0	3	3	2	1	1	18	0	0	1	3	1	7	5	0	1	1	1	1	0	0	0	0	0	0	0	0	0	0	0	0	0
648	3143	2	1	3	1	1	3	4	0	0	2	1	2	2	1	0	2	1	4	2	1	0	0			1	0	1	3		5	0	0	0	0	0	0	0	0	0	0	0	0	0	0	0	0	0	0
649	671	3	1	3	1	1	1	3	1	0	3	0	2	2	2	0	1	0	1	5	2	1	1	1	1	0	1	2	1	1	1	1	0	0	0	0	0	0	0	0	0	0	0	0	0	0	0	0	0
650	333	3	1	3	2	2	4	4	1	0	4	0	2	2	2	0	1	0	3	3	2	1	2	16	1	3	0	1	4		5	0	0	0	0	0	0	0	0	0	0	0	0	0	0	0	0	0	0
651	982	2	1	3	1	1	1	3	3	0	3	1	2	2	2	0	1	0	1	5	1	0	0			1	0	4	1	1	1	1	0	0	0	0	0	0	0	0	0	0	0	0	0	0	0	0	0
652	7615	1	2	1	1	1	1	3	1	0	2	0	2	2	3	0	1	0	3	3	2	1	1	18	0	3	0	2	1	9	5	0	0	0	0	0	0	0	0	0	0	0	0	0	0	0	0	0	0
653	880	2	1	3	1	2	1	4	1	0	2	1	1	2	2	0	1	0	2	4	1	0	0			1	0	5	3		5	0	0	0	0	0	0	0	0	0	0	0	0	0	0	0	0	0	0
654	941	2	4	1	1	1	1	3	0	0	1	1	1	2	3	0	1	0	3	3	3	0	1	18	0	1	0	0	4		5	0	1	1	1	0	0	0	0	1	0	0	0	0	0	0	0	0	0
655	2235	2	1	1	1	1	1	3	3	0	3	1	3	2	3	0	1	0	4	5	2	1	1	18	0	3	0	1	1	2	1	1	2	1	2	0	0	0	0	0	0	1	0	0	0	1	0	0	0
656	610	1	3	1	2	2	3	4	1	0	3	1	2	1	2	0	1	0	2	4	2	1	0			0	1	3	1	7	1	1	0	0	0	0	0	0	0	0	0	0	0	0	0	0	0	0	0
657	1574	2	1	1	1	1	1	3	3	0	2	0	3	2	3	0	1	0	1	4	2	1	1	18	0	2	0	1	1	9	1	1	0	0	0	0	0	0	0	0	0	0	0	0	0	0	0	0	0
658	664	3	1	2	2	2	2	4	1	0	2	1	1	2	2	0	1	0	2	2	2	1	2	18	0	3	0	1	1	9	4	1	2	1	2	1	0	0	1	0	0	0	0	0	0	0	0	0	0
659	901	1	5	1	1	1	1	3	1	0	2	0	2	2	2	0	1	0	3	4	2	1	0			1	0	1	1	7	1	1	0	0	0	0	0	0	0	0	0	0	0	0	0	0	0	0	0
660	4838	3	2	3	1	1	1	3	1	0	2	1	2	1	2	0	1	0	1	4	2	1	1	4	1	3	0	2	1	9	1	1	1	1	1	0	0	0	0	0	0	0	0	0	0	0	0	0	0
661	381	3	1	3	2	2	2	1	1	0	3	1	1	1	2	0	1	0	2	4	1	0	0			3	0	0	3		5	0	0	0	0	0	0	0	0	0	0	0	0	0	0	0	0	0	0
662	788	1	2	3	1	1	1	4	3	0	2	1	3	2	2	0	1	0	1	5	2	1	1	1	1	0	1	3	3		5	0	0	0	0	0	0	0	0	0	0	0	0	0	0	0	0	0	0
663	1105	3	1	3	1	1	1	1	1	0	3	0	3	2	3	0	1	0	1	4	2	1	1	18	0	1	0	1	1	1	5	0	0	0	0	0	0	0	0	0	0	0	0	0	0	0	0	0	0
664	3177	2	1	1	1	2	2	3	1	0	2	1	1	2	2	0	1	0	3	2	2	1	1	18	0	1	0	2	4		4	1	0	0	0	0	0	0	0	0	0	0	0	0	0	0	0	0	0
665	2169	2	1	2	1	1	1	1	3	0	3	0	3	2	2	0	1	0	3	3	2	1	2	1	1	3	0	4	1	5	1	1	0	0	0	0	0	0	0	0	0	0	0	0	0	0	0	0	0
666	1119	2	1	3	2	2	1	1	1	0	3	1	1	2	2	0	1	0	2	4	1	0	0			3	0	3	4		4	1	0	0	0	0	0	0	0	0	0	0	0	0	0	0	0	0	0
667	678	1	5	1	1	1	1	3	1	0	2	0	2	1	2	0	1	0	3	4	2	1	0			1	0	1	1	7	1	1	0	0	0	0	0	0	0	0	0	0	0	0	0	0	0	0	0
668	1368	2	1	3	1	2	3	3	1	0	2	0	1	2	2	0	1	0	2	4	1	0	0			2	0	1	4		5	0	0	0	0	0	0	0	0	0	0	0	0	0	0	0	0	0	0
669	490	3	1	1	1	1	1	3	3	0	4	0	3	2	2	0	1	0	2	4	1	0	0			0	1	2	3		5	0	0	0	0	0	0	0	0	0	0	0	0	0	0	0	0	0	0
670	1020	2	1	1	1	1	1	4	1	0	3	0	2	2	2	0	1	0	1	4	1	0	0			0	1	5	3		5	0	0	0	0	0	0	0	0	0	0	0	0	0	0	0	0	0	0
671	1303	1	3	1	1	1	1	3	2	0	2	1	2	2	2	0	1	0	1	4	2	1	1	1	1	0	1	4	1	5	5	0	0	0	0	0	0	0	0	0	0	0	0	0	0	0	0	0	0
672	1554	2	1	1	1	1	1	3	1	0	4	1	3	2	3	0	1	0	1	4	2	1	1	16	1	3	0	3	1	9	1	1	1	1	1	0	0	0	0	0	0	0	0	0	0	0	0	0	0
673	4884	2	3	1	2	2	1	3	0	0	2	1	1	2	3	0	1	0	3	2	2	1	2	16	1	2	0	1	4		4	1	0	0	0	0	0	0	0	0	0	0	0	0	0	0	0	0	0
674	579	3	5	3	1	1	4	3	1	0	2	1	1	1	2	0	2	1	2	4	1	0	0			3	0	0	3		4	1	2	1	2	0	0	0	0	0	0	1	0	0	0	0	0	0	0
675	1278	1	1	1	1	1	1	3	2	0	4	0	3	2	3	0	1	0	3	4	2	1	1	18	0	3	0	1	2	5	1	1	0	0	0	0	0	0	0	0	0	0	0	0	0	0	0	0	0
676	2601	2	1	3	1	1	1	3	1	0	3	0	3	1	3	0	1	0	1	4	2	1	1	18	0	2	0	1	1	9	1	1	1	1	1	0	0	0	1	0	0	0	0	0	0	0	0	0	0
677	1928	1	1	1	1	1	1	3	2	0	4	0	3	1	3	0	1	0	1	4	2	1	1	18	0	1	0	1	1	3	1	1	0	0	0	0	0	0	0	0	0	0	0	0	0	0	0	0	0
678	2110	2	1	3	2	2	3	3	1	0	2	0	2	2	2	0	1	0	3	3	2	1	2	17	1	3	0	3	4		4	1	0	0	0	0	0	0	0	0	0	0	0	0	0	0	0	0	0
679	1138	2	1	3	1	2	3	3	1	0	2	0	1	2	2	0	1	0	3	4	1	0	0			3	0	2	1	9	4	1	0	0	0	0	0	0	0	0	0	0	0	0	0	0	0	0	0
680	2010	2	1	3	1	1	1	1	1	0	3	1	3	1	3	0	1	0	1	4	2	1	1	18	0	2	0	1	1	4	1	1	0	0	0	0	0	0	0	0	0	0	0	0	0	0	0	0	0
682	3145	2	3	1	2	2	2	3	1	0	4	1	2	1	3	0	1	0	3	2	2	1	1	18	0	3	0	3	4		4	1	0	0	0	0	0	0	0	0	0	0	0	0	0	0	0	0	0
683	1695	2	1	3	1	1	1	3	2	0	2	1	2	1	2	0	1	0	1	4	2	1	2	2	1	2	0	4	1	1	1	1	0	0	0	0	0	0	0	0	0	0	0	0	0	0	0	0	0
684	890	3	1	3	1	1	1	3	1	0	3	0	2	1	2	0	1	0	2	4	1	0	0			1	0	2	3		4	1	0	0	0	0	0	0	0	0	0	0	0	0	0	0	0	0	0
685	688	2	1	1	1	1	1	4	1	0	4	1	3	2	2	0	1	0	1	4	1	0	0			1	0	3	3		5	0	0	0	0	0	0	0	0	0	0	0	0	0	0	0	0	0	0
686	382	2	1	1	1	1	1	4	3	0	3	1	2	2	2	0	1	0	1	4	1	0	0			0	1	4	3		4	1	0	0	0	0	0	0	0	0	0	0	0	0	0	0	0	0	0
687	248	3	1	1	1	1	1	4	3	0	3	1	3	1	3	0	1	0	3	5	2	1	1	18	0	3	0	1	1	1	5	0	0	0	0	0	0	0	0	0	0	0	0	0	0	0	0	0	0
688	826	2	1	1	1	1	1	3	1	0	3	1	3	1	3	0	1	0	3	3	2	1	1	15	1	3	0	1	1	7	1	1	0	0	0	0	0	0	0	0	0	0	0	0	0	0	0	0	0
690	2090	2	1	2	1	1	1	3	2	0	2	0	2	1	3	0	1	0	3	4	2	1	1	18	0	3	0	5	1	9	1	1	2	1	2	1	0	0	1	0	0	0	0	0	0	0	0	0	0
691	2025	3	1	3	1	2	3	3	3	0	1	1	1	2	2	0	1	0	3	2	2	1	2	13	1	3	0	2	4		5	0	0	0	0	0	0	0	0	0	0	0	0	0	0	0	0	0	0
692	1612	1	3	3	2	1	1	3	2	0	3	0	2	2	3	0	1	0	1	4	2	1	1	18	0	3	0	1	1	3	1	1	0	0	0	0	0	0	0	0	0	0	0	0	0	0	0	0	0
693	1114	1	3	1	1	1	1	3	2	0	3	1	1	2	2	0	1	0	3	4	2	1	2	7	1	2	0	4	1	9	5	0	0	0	0	0	0	0	0	0	0	0	0	0	0	0	0	0	0
694	1625	1	1	3	1	1	1	3	1	0	3	1	3	2	2	0	1	0	3	4	2	1	1	5	1	3	0	3	1	9	1	1	0	0	0	0	0	0	0	0	0	0	0	0	0	0	0	0	0
695	1178	2	1	3	2	2	1	3	2	0	4	0	3	1	2	0	1	0	1	4	3	0	1	8	1	1	0	1	1	1	1	1	0	0	0	0	0	0	0	0	0	0	0	0	0	0	0	0	0
696	334	3	1	1	2	2	1	4	1	0	3	0	2	1	3	0	1	0	3	2	2	1	2	18	0	2	0	4	1	7	5	0	0	0	0	0	0	0	0	0	0	0	0	0	0	0	0	0	0
697	1248	2	1	3	1	1	1	2	0	0	3	1	1	2	4	1	2	1	2	2	2	1	3	18	0	3	0	1	4		5	0	0	0	0	0	0	0	0	0	0	0	0	0	0	0	0	0	0
698	708	2	1	2	1	1	1	4	2	0	3	1	2	2	2	0	1	0	1	4	2	1	1	18	0	1	0	2	1	4	5	0	0	0	0	0	0	0	0	0	0	0	0	0	0	0	0	0	0
699	1581	2	1	2	1	1	1	3	2	0	3	0	2	2	2	0	1	0	3	4	2	1	1	18	0	3	0	2	4		1	1	0	0	0	0	0	0	0	0	0	0	0	0	0	0	0	0	0
700	2253	1	1	2	1	1	1	3	2	0	2	0	2	2	3	0	1	0	3	4	2	1	1	18	0	3	0	1	4		5	0	1	1	1	1	0	0	0	0	0	0	0	0	0	0	0	0	0
701	1083	2	1	1	1	1	1	3	1	0	1	1	2	2	2	0	1	0	1	3	2	1	1	18	0	3	0	1	4		1	1	0	0	0	0	0	0	0	0	0	0	0	0	0	0	0	0	0
702	461	3	5	3	1	1	4	3	1	0	2	1	1	2	4	1	2	1	4	1	2	1	3	18	0	3	0	1	4		4	1	1	1	1	0	0	0	0	0	0	0	0	0	0	0	0	0	0
703	948	1	1	3	1	1	1	3	1	0	2	0	2	2	1	0	1	0	2	4	1	0	0			0	1	2	3		5	0	0	0	0	0	0	0	0	0	0	0	0	0	0	0	0	0	0
704	892	2	5	3	2	2	1	2	2	1	2	0	2	1	4	1	2	0	4	3	4	0	2	18	0	3	0	2	2	9	3	0	1	1	1	1	0	0	0	0	0	0	0	0	0	0	0	0	0
705	284	3	1	1	1	1	1	3	1	0	4	1	1	1	2	0	1	0	3	5	1	0	0			0	1	0	4		4	1	0	0	0	0	0	0	0	0	0	0	0	0	0	0	0	0	0
706	263	2	1	1	2	2	1	4	0	0	2	1	2	2	2	0	1	0	3	4	1	0	0			0	1	2	1	9	4	1	0	0	0	0	0	0	0	0	0	0	0	0	0	0	0	0	0
707	508	1	1	1	2	2	3	3	2	1	3	1	3	2	3	0	1	1	3	2	2	1	2	12	1	3	0	3	1	9	5	0	0	0	0	0	0	0	0	0	0	0	0	0	0	0	0	0	0
708	916	3	1	1	2	2	3	4	1	0	1	0	1	2	2	0	1	0	3	4	1	0	0			1	0	3	3		4	1	0	0	0	0	0	0	0	0	0	0	0	0	0	0	0	0	0
709	825	2	5	1	2	2	3	1	1	0	2	0	1	2	2	0	1	0	3	4	2	1	0			0	1	1	1	2	5	0	0	0	0	0	0	0	0	0	0	0	0	0	0	0	0	0	0
710	343	3	1	3	2	2	2	1	0	0	2	1	1	2	2	0	1	0	2	5	1	0	0			3	0	3	3		5	0	0	0	0	0	0	0	0	0	0	0	0	0	0	0	0	0	0
711	646	1	1	3	1	1	1	4	2	0	3	0	1	2	2	0	1	0	2	4	1	0	0			0	1	3	3		5	0	0	0	0	0	0	0	0	0	0	0	0	0	0	0	0	0	0
712	729	1	3	1	1	1	1	3	2	0	2	0	3	1	2	0	1	0	1	4	2	1	1	2	1	2	0	1	1	1	1	1	0	0	0	0	0	0	0	0	0	0	0	0	0	0	0	0	0
713	949	2	4	3	2	2	2	1	0	0	2	0	1	2	5	1	1	0	3	2	4	0	3	18	0	3	0	0	4		5	0	0	0	0	0	0	0	0	0	0	0	0	0	0	0	0	0	0
714	1800	3	1	3	1	1	2	3	1	0	2	1	2	2	2	0	1	0	3	3	2	1	1	18	0	3	0	1	4		5	0	0	0	0	0	0	0	0	0	0	0	0	0	0	0	0	0	0
715	2229	2	1	3	1	1	1	3	1	0	1	1	3	1	2	0	1	0	1	4	2	1	1	18	0	1	0	1	1	5	1	1	0	0	0	0	0	0	0	0	0	0	0	0	0	0	0	0	0
716	1479	1	1	1	1	1	1	3	2	0	2	0	2	1	3	0	1	0	1	5	2	1	1	18	0	3	0	2	1	2	5	0	1	1	1	1	0	0	0	0	0	0	0	0	0	0	0	0	0
717	376	3	2	2	1	1	1	3	1	0	3	1	2	2	2	0	1	0	4	4	2	1	1	18	0	1	0	1	1	5	2	1	0	0	0	0	0	0	0	0	0	0	0	0	0	0	0	0	0
718	673	2	1	1	1	1	1	3	2	0	2	0	2	2	2	0	1	0	3	3	2	1	1	18	0	1	0	2	1	5	5	0	0	0	0	0	0	0	0	0	0	0	0	0	0	0	0	0	0
719	1116	2	1	3	2	2	2	1	1	0	2	1	1	1	2	0	1	0	3	2	1	0	0			3	0	4	4		4	1	0	0	0	0	0	0	0	0	0	0	0	0	0	0	0	0	0
720	774	1	1	3	1	1	3	4	3	0	3	1	2	2	1	0	1	0	2	4	1	0	0			0	1	5	3		5	0	0	0	0	0	0	0	0	0	0	0	0	0	0	0	0	0	0
721	423	1	1	3	1	1	2	3	3	0	3	1	2	1	3	0	2	0	1	4	2	1	1	18	0	3	0	2	1	1	1	1	0	0	0	0	0	0	0	0	0	0	0	0	0	0	0	0	0
722	655	2	1	2	1	2	1	3	1	0	2	0	2	2	3	0	1	0	3	2	2	1	1	18	0	3	0	2	1	4	1	1	0	0	0	0	0	0	0	0	0	0	0	0	0	0	0	0	0
723	758	2	1	1	1	1	1	3	1	0	4	1	3	1	2	0	1	0	2	4	1	0	0			1	0	3	3		5	0	0	0	0	0	0	0	0	0	0	0	0	0	0	0	0	0	0
724	930	2	1	2	1	1	1	3	2	0	2	0	3	2	2	0	1	0	1	4	1	0	0			0	1	2	3		4	1	0	0	0	0	0	0	0	0	0	0	0	0	0	0	0	0	0
725	989	2	1	1	1	1	1	4	3	0	3	0	2	2	2	0	1	0	3	4	1	0	0			1	0	5	3		4	1	0	0	0	0	0	0	0	0	0	0	0	0	0	0	0	0	0
726	1620	2	1	1	2	2	3	3	1	0	3	0	2	2	1	0	1	0	3	2	1	0	0			1	0	2	3		5	0	1	1	1	0	0	0	0	0	0	0	0	0	0	0	0	0	0
727	782	1	1	1	2	2	3	4	1	0	2	0	1	1	2	0	1	0	3	3	2	1	2	7	1	1	0	3	1	2	5	0	0	0	0	0	0	0	0	0	0	0	0	0	0	0	0	0	0
728	920	2	1	2	1	1	1	3	2	0	3	1	3	2	2	0	1	0	3	3	2	1	1	18	0	3	0	2	4		1	1	0	0	0	0	0	0	0	0	0	0	0	0	0	0	0	0	0
729	1604	3	1	3	1	1	2	3	1	0	3	1	2	1	3	0	1	0	1	4	2	1	1	18	0	3	0	1	1	1	1	1	1	1	1	0	0	0	1	0	0	0	0	0	0	0	0	0	0
730	5706	2	3	1	1	1	3	3	1	0	2	1	3	2	2	0	1	0	3	4	2	1	2	2	1	0	1	4	1	3	1	1	0	0	0	0	0	0	0	0	0	0	0	0	0	0	0	0	0
731	2189	3	3	3	2	2	2	3	2	0	3	1	3	2	2	0	1	0	3	4	2	1	3	1	1	3	0	5	1	9	1	1	0	0	0	0	0	0	0	0	0	0	0	0	0	0	0	0	0
732	4212	3	1	1	2	2	4	1	1	0	3	0	1	1	2	0	1	0	2	4	1	0	0			1	0	4	3		5	0	0	0	0	0	0	0	0	0	0	0	0	0	0	0	0	0	0
733	761	3	1	3	2	2	2	3	0	0	1	0	1	1	2	0	1	0	2	4	1	0	0			1	0	0	1	6	1	1	0	0	0	0	0	0	0	0	0	0	0	0	0	0	0	0	0
734	4156	3	1	2	1	1	1	3	1	0	2	0	1	2	3	0	1	0	3	3	3	0	1	18	0	3	0	2	1	5	1	1	1	1	1	0	0	0	0	0	0	0	0	0	0	0	0	0	0
735	1248	2	5	1	2	2	1	1	1	0	3	0	2	2	2	0	1	0	3	2	1	0	3	18	0	2	0	2	1	9	5	0	2	1	2	1	0	1	0	0	0	0	0	0	0	0	0	0	0
736	453	1	1	1	1	1	1	3	2	0	3	0	3	2	2	0	1	0	2	4	1	0	0			0	1	2	3		5	0	0	0	0	0	0	0	0	0	0	0	0	0	0	0	0	0	0
737	1023	2	1	1	1	2	3	3	2	1	3	1	3	1	3	0	1	0	3	3	2	1	1	18	0	3	0	1	1	5	5	0	1	1	1	0	0	0	1	0	0	0	0	0	0	0	0	0	0
738	346	3	1	3	1	2	1	1	1	0	3	1	1	2	2	0	1	0	2	4	1	0	0			0	1	5	3		5	0	0	0	0	0	0	0	0	0	0	0	0	0	0	0	0	0	0
739	854	3	1	3	1	1	1	3	1	0	2	1	2	2	2	0	1	0	3	4	2	1	1	18	0	2	0	1	1	1	1	1	0	0	0	0	0	0	0	0	0	0	0	0	0	0	0	0	0
740	479	2	1	1	1	2	3	3	2	1	3	1	3	2	2	0	1	0	3	2	2	1	1	18	0	1	0	1	1	5	5	0	0	0	0	0	0	0	0	0	0	0	0	0	0	0	0	0	0
741	914	1	2	1	1	1	1	3	1	0	2	0	2	2	4	1	1	0	1	4	2	1	1	18	0	2	0	1	2	3	1	1	0	0	0	0	0	0	0	0	0	0	0	0	0	0	0	0	0
742	3631	3	1	1	1	1	1	3	2	0	2	0	3	2	3	0	1	0	1	4	2	1	1	16	1	1	0	1	1	1	1	1	0	0	0	0	0	0	0	0	0	0	0	0	0	0	0	0	0
743	1529	2	1	2	1	1	1	3	3	0	3	0	2	1	3	0	1	0	1	4	2	1	2	2	1	3	0	5	4		5	0	0	0	0	0	0	0	0	0	0	0	0	0	0	0	0	0	0
744	666	2	1	1	1	1	1	3	1	0	2	0	2	2	2	0	1	0	2	4	1	0	0			0	1	2	3		4	1	0	0	0	0	0	0	0	0	0	0	0	0	0	0	0	0	0
745	4486	2	1	2	1	2	1	3	1	0	2	1	2	2	3	0	1	0	3	3	2	1	1	18	0	3	0	1	4		5	0	1	1	1	0	0	0	0	0	1	0	0	0	0	0	0	0	0
746	822	2	1	3	1	1	1	3	1	0	2	1	2	2	2	0	1	0	3	4	2	1	1	18	0	2	0	1	1	1	1	1	0	0	0	0	0	0	0	0	0	0	0	0	0	0	0	0	0
747	5946	3	1	3	1	1	1	3	2	0	3	0	3	1	3	0	1	0	1	4	2	1	1	18	0	3	0	2	1	2	1	1	2	1	2	1	0	0	1	0	0	0	0	0	0	0	0	0	0
748	914	2	4	1	1	1	1	3	1	0	3	1	2	1	1	0	1	0	2	4	1	0	0			1	0	4	3		5	0	0	0	0	0	0	0	0	0	0	0	0	0	0	0	0	0	0
749	373	2	4	2	1	1	2	3	2	0	3	1	3	2	2	0	1	0	3	4	3	0	1	18	0	0	1	0	1	9	2	1	0	0	0	0	0	0	0	0	0	0	0	0	0	0	0	0	0
750	1494	2	3	3	1	2	2	3	3	1	3	0	1	2	5	1	1	0	3	2	2	1	3	18	0	2	0	3	4		5	0	6	1	2	1	1	0	1	0	0	0	0	0	1	1	0	0	0
751	1230	3	1	2	1	1	1	3	2	0	3	1	1	1	3	0	1	0	3	3	2	1	2	7	1	3	0	2	1	7	1	1	0	0	0	0	0	0	0	0	0	0	0	0	0	0	0	0	0
752	314	3	1	1	2	2	3	3	0	0	2	0	2	2	2	0	1	0	2	4	1	0	0			1	0	0	1	5	5	0	0	0	0	0	0	0	0	0	0	0	0	0	0	0	0	0	0
753	798	1	3	2	1	1	1	3	2	0	3	0	3	2	4	1	1	0	3	3	4	0	1	18	0	3	0	0	2	1	5	0	2	1	2	1	0	1	0	0	0	0	0	0	0	0	0	0	0
754	590	2	1	2	1	1	1	4	1	0	3	0	2	2	1	0	1	0	2	3	1	0	1	16	1	0	1	2	3		5	0	0	0	0	0	0	0	0	0	0	0	0	0	0	0	0	0	0
755	606	2	1	1	1	1	1	3	3	0	3	1	3	1	1	0	1	0	3	3	1	0	0			1	0	4	3		5	0	0	0	0	0	0	0	0	0	0	0	0	0	0	0	0	0	0
756	457	3	1	2	1	2	1	4	1	0	2	1	2	2	2	0	1	0	3	3	2	1	1	18	0	1	0	2	1	5	5	0	0	0	0	0	0	0	0	0	0	0	0	0	0	0	0	0	0
757	854	2	1	3	1	1	1	3	2	0	2	0	2	2	2	0	1	0	2	3	1	0	0			1	0	5	3		4	1	0	0	0	0	0	0	0	0	0	0	0	0	0	0	0	0	0
758	2026	1	1	2	2	2	3	4	2	0	2	1	1	2	1	0	1	0	2	2	1	0	0			1	0	3	3		5	0	0	0	0	0	0	0	0	0	0	0	0	0	0	0	0	0	0
759	1672	3	1	1	1	2	1	4	1	0	2	0	3	1	1	0	1	0	2	3	1	0	0			0	1	1	3		5	0	0	0	0	0	0	0	0	0	0	0	0	0	0	0	0	0	0
760	644	3	1	2	2	2	3	4	1	0	1	0	1	2	1	0	1	0	2	3	1	0	0			3	0	3	3		5	0	0	0	0	0	0	0	0	0	0	0	0	0	0	0	0	0	0
761	2382	2	1	2	2	2	3	4	2	1	2	1	1	2	1	0	1	0	3	2	1	0	0			1	0	3	3		5	0	0	0	0	0	0	0	0	0	0	0	0	0	0	0	0	0	0
762	4309	3	4	1	1	1	1	3	1	0	1	0	1	2	3	0	1	0	3	3	3	0	1	18	0	2	0	0	2	9	1	1	2	1	2	1	0	1	0	0	0	0	0	0	0	0	0	0	0
763	865	3	4	1	2	2	1	3	0	0	2	1	1	2	2	0	1	0	3	3	3	0	1	18	0	1	0	0	4		4	1	0	0	0	0	0	0	0	0	0	0	0	0	0	0	0	0	0
764	1658	1	4	1	1	1	1	3	0	0	1	0	1	2	2	0	1	0	3	2	1	0	2	3	1	3	0	3	4		4	1	3	1	2	0	0	1	0	1	0	1	0	0	0	0	0	0	0
765	599	2	1	2	1	1	1	3	1	0	3	0	3	2	1	0	1	0	2	2	1	0	0			1	0	3	3		5	0	0	0	0	0	0	0	0	0	0	0	0	0	0	0	0	0	0
766	962	2	1	1	1	2	3	3	0	0	2	0	2	2	2	0	1	0	3	4	1	0	0			1	0	2	1	2	1	1	0	0	0	0	0	0	0	0	0	0	0	0	0	0	0	0	0
767	1519	3	1	3	2	2	1	3	2	0	4	1	2	2	2	0	1	0	2	2	2	1	2	8	1	1	0	3	4		5	0	0	0	0	0	0	0	0	0	0	0	0	0	0	0	0	0	0
768	1728	2	4	2	1	1	1	2	1	0	2	0	1	2	3	0	1	0	3	2	4	0	1	18	0	3	0	2	4		4	1	1	1	1	0	0	0	0	1	0	0	0	0	0	0	0	0	0
769	1170	1	1	2	1	1	1	3	2	0	3	1	2	2	3	0	1	0	1	4	2	1	1	18	0	2	0	2	1	4	1	1	0	0	0	0	0	0	0	0	0	0	0	0	0	0	0	0	0
770	590	2	3	1	2	2	1	1	1	0	3	0	1	2	4	1	1	0	1	2	2	1	3	18	0	1	0	2	2	6	5	0	1	1	1	1	0	0	0	0	0	0	0	0	0	0	0	0	0
771	693	2	3	1	2	2	1	1	1	0	3	0	1	1	5	1	1	0	1	2	2	1	3	18	0	3	0	2	2	6	5	0	2	1	2	1	0	0	0	0	0	1	0	0	0	0	0	0	0
772	895	2	1	2	1	2	4	4	0	0	2	0	1	2	2	0	1	0	2	4	1	0	0			3	0	5	3		5	0	0	0	0	0	0	0	0	0	0	0	0	0	0	0	0	0	0
773	1505	2	1	1	1	2	1	3	2	0	3	0	3	1	1	0	1	0	2	4	1	0	0			0	1	3	3		4	1	0	0	0	0	0	0	0	0	0	0	0	0	0	0	0	0	0
774	542	2	1	1	2	2	1	1	1	0	3	0	2	1	3	0	1	0	3	3	2	1	3	18	0	3	0	2	1	5	5	0	3	1	2	1	0	1	0	1	0	0	0	0	0	0	0	0	0
775	965	2	5	2	1	2	2	3	1	0	2	0	2	2	2	0	1	0	3	2	2	1	1	18	0	3	0	1	4		4	1	0	0	0	0	0	0	0	0	0	0	0	0	0	0	0	0	0
776	1248	3	5	1	1	2	2	1	1	1	1	1	1	1	2	0	1	0	1	2	2	1	1	15	1	2	0	0	4		5	0	0	0	0	0	0	0	0	0	0	0	0	0	0	0	0	0	0
777	1402	1	3	1	2	2	3	3	2	0	4	0	1	1	1	0	1	0	2	3	1	0	0			1	0	2	3		5	0	0	0	0	0	0	0	0	0	0	0	0	0	0	0	0	0	0
778	885	1	2	2	1	2	1	3	1	0	3	0	3	1	2	0	1	0	1	4	2	1	0			1	0	1	1	9	4	1	0	0	0	0	0	0	0	0	0	0	0	0	0	0	0	0	0
779	1297	2	1	2	1	2	4	3	1	0	2	1	2	1	3	0	1	0	3	2	2	1	3	11	1	3	0	1	4		4	1	0	0	0	0	0	0	0	0	0	0	0	0	0	0	0	0	0
780	913	1	4	3	1	1	1	3	3	1	3	0	2	2	1	0	1	0	3	2	1	0	0			0	1	1	3		5	0	2	1	2	0	0	0	0	0	0	0	0	0	1	1	0	0	0
781	947	2	1	1	1	1	1	3	2	0	2	1	1	2	2	0	1	0	2	3	1	0	0			0	1	3	3		4	1	1	1	1	0	0	0	0	0	0	1	0	0	0	0	0	0	0
782	791	3	1	2	1	2	2	3	1	0	2	0	2	1	3	0	1	0	3	2	2	1	1	14	1	1	0	1	4		4	1	0	0	0	0	0	0	0	0	0	0	0	0	0	0	0	0	0
783	1152	2	1	2	1	2	1	3	0	0	2	0	3	1	2	0	1	0	3	4	1	0	0			0	1	5	1	9	4	1	0	0	0	0	0	0	0	0	0	0	0	0	0	0	0	0	0
784	1123	3	5	3	1	2	1	3	2	0	1	1	3	2	1	0	1	1	4	2	1	0	0			2	0	0	3		4	1	0	0	0	0	0	0	0	0	0	0	0	0	0	0	0	0	0
785	1053	2	1	2	2	2	4	3	1	1	2	0	2	2	2	0	1	0	3	2	2	1	1	18	0	2	0	1	1	9	4	1	0	0	0	0	0	0	0	0	0	0	0	0	0	0	0	0	0
786	750	1	1	3	1	1	1	3	1	0	3	1	3	2	1	0	1	0	2	3	1	0	0			1	0	1	3		4	1	0	0	0	0	0	0	0	0	0	0	0	0	0	0	0	0	0
787	1046	2	3	2	1	2	4	3	1	0	2	0	2	1	2	0	1	0	3	2	2	1	2	15	1	3	0	1	4		4	1	0	0	0	0	0	0	0	0	0	0	0	0	0	0	0	0	0
788	720	3	5	1	2	2	4	2	1	0	2	0	1	1	4	1	1	0	3	2	2	1	2	18	0	3	0	2	4		5	0	1	1	1	1	0	0	0	0	0	0	0	0	0	0	0	0	0
789	463	3	5	1	2	2	4	2	1	0	2	0	1	2	4	1	1	0	3	2	2	1	2	18	0	2	0	2	4		5	0	0	0	0	0	0	0	0	0	0	0	0	0	0	0	0	0	0
790	345	1	1	1	1	1	4	1	3	1	4	0	3	1	2	0	1	0	3	4	3	0	0			0	1	0	1	1	3	0	0	0	0	0	0	0	0	0	0	0	0	0	0	0	0	0	0
791	820	2	1	2	1	2	1	3	1	0	2	0	2	1	3	0	1	0	3	2	2	1	2	18	0	2	0	4	4		4	1	1	1	1	1	0	0	0	0	0	0	0	0	0	0	0	0	0
792	714	2	1	2	1	2	4	3	1	0	2	0	2	2	3	0	1	0	3	2	2	1	2	18	0	3	0	0	4		4	1	0	0	0	0	0	0	0	0	0	0	0	0	0	0	0	0	0
793	434	3	5	1	2	2	4	2	1	0	2	0	1	1	1	0	1	0	3	2	1	0	0			1	0	2	3		5	0	0	0	0	0	0	0	0	0	0	0	0	0	0	0	0	0	0
794	3116	3	1	3	1	1	2	3	3	1	3	0	1	1	2	0	1	0	3	2	1	0	0			1	0	3	1	5	5	0	0	0	0	0	0	0	0	0	0	0	0	0	0	0	0	0	0
795	2124	3	1	2	1	1	1	3	1	0	3	0	2	1	3	0	1	0	1	4	2	1	1	18	0	3	0	1	1	5	5	0	0	0	0	0	0	0	0	0	0	0	0	0	0	0	0	0	0
796	1303	2	1	1	1	1	1	3	3	0	3	1	3	2	3	0	1	0	3	4	2	1	1	18	0	2	0	1	1	2	1	1	0	0	0	0	0	0	0	0	0	0	0	0	0	0	0	0	0
798	1218	1	1	3	1	2	1	3	1	0	3	0	3	1	1	0	1	0	2	3	1	0	0			1	0	2	3		5	0	0	0	0	0	0	0	0	0	0	0	0	0	0	0	0	0	0
799	562	2	2	2	1	2	3	3	1	0	3	1	1	2	2	0	1	0	3	4	2	1	0			1	0	2	1	9	1	1	0	0	0	0	0	0	0	0	0	0	0	0	0	0	0	0	0
800	1281	1	1	1	1	1	1	3	1	0	2	1	2	2	2	0	1	0	1	4	2	1	1	7	1	1	0	3	1	2	1	1	0	0	0	0	0	0	0	0	0	0	0	0	0	0	0	0	0
801	522	2	1	1	1	1	1	3	1	0	2	0	2	1	2	0	1	0	1	4	1	0	0			0	1	5	3		5	0	0	0	0	0	0	0	0	0	0	0	0	0	0	0	0	0	0
802	314	3	2	1	1	1	1	2	2	0	2	0	1	2	2	0	1	0	1	4	2	1	2	12	1	2	0	1	2	2	5	0	0	0	0	0	0	0	0	0	0	0	0	0	0	0	0	0	0
804	423	1	1	3	1	2	5	4	2	0	2	0	2	1	2	0	1	0	2	4	1	0	0			2	0	5	3		4	1	0	0	0	0	0	0	0	0	0	0	0	0	0	0	0	0	0
805	570	2	1	3	1	1	1	3	3	1	2	0	2	2	1	0	1	0	2	4	1	0	0			1	0	5	3		5	0	0	0	0	0	0	0	0	0	0	0	0	0	0	0	0	0	0
806	643	3	4	3	2	2	4	1	1	1	2	1	1	2	2	0	1	0	2	4	1	0	0			2	0	5	3		5	0	0	0	0	0	0	0	0	0	0	0	0	0	0	0	0	0	0
807	1130	3	5	3	1	1	3	3	1	0	3	0	3	2	2	0	1	0	3	5	1	0	0			1	0	1	4		4	1	0	0	0	0	0	0	0	0	0	0	0	0	0	0	0	0	0
808	1661	2	1	3	1	1	1	3	1	0	2	0	2	2	2	0	1	0	2	4	1	0	0			0	1	2	3		4	1	0	0	0	0	0	0	0	0	0	0	0	0	0	0	0	0	0
810	1032	2	1	1	2	2	1	3	2	0	3	1	1	2	3	0	1	0	3	2	2	1	1	18	0	3	0	1	4		4	1	0	0	0	0	0	0	0	0	0	0	0	0	0	0	0	0	0
811	533	3	1	2	1	1	5	4	1	0	2	1	1	2	1	0	1	1	2	4	1	0	0			0	1	5	3		5	0	0	0	0	0	0	0	0	0	0	0	0	0	0	0	0	0	0
812	791	2	5	1	1	1	3	3	3	1	3	0	3	1	2	0	1	0	2	4	1	0	0			1	0	1	1	2	1	1	2	1	2	0	0	0	0	0	0	1	0	0	0	0	0	0	0
813	968	2	5	3	1	1	1	3	3	0	3	0	3	2	1	0	1	0	2	4	1	0	0			2	0	2	3		4	1	0	0	0	0	0	0	0	0	0	0	0	0	0	0	0	0	0
815	1833	2	1	1	1	1	1	4	1	0	2	0	2	1	2	0	1	0	2	4	1	0	0			0	1	2	3		5	0	0	0	0	0	0	0	0	0	0	0	0	0	0	0	0	0	0
816	913	2	1	3	2	1	1	3	1	0	3	0	1	1	2	0	1	0	2	4	1	0	0			0	1	2	3		4	1	0	0	0	0	0	0	0	0	0	0	0	0	0	0	0	0	0
817	540	3	1	1	1	1	1	4	3	0	4	0	3	1	1	0	1	0	3	2	1	0	0			1	0	3	3		5	0	0	0	0	0	0	0	0	0	0	0	0	0	0	0	0	0	0
818	355	1	1	1	1	2	5	3	1	0	4	0	1	1	2	0	1	0	2	4	1	0	0			1	0	5	3		4	1	0	0	0	0	0	0	0	0	0	0	0	0	0	0	0	0	0
819	334	1	1	1	1	2	3	3	0	0	2	0	1	1	2	0	1	0	2	5	1	0	0			0	1	5	3		5	0	0	0	0	0	0	0	0	0	0	0	0	0	0	0	0	0	0
820	276	3	1	1	1	1	1	3	1	0	2	1	3	1	2	0	1	0	2	4	1	0	0			0	1	5	3		5	0	0	0	0	0	0	0	0	0	0	0	0	0	0	0	0	0	0
821	717	2	5	3	1	1	3	3	2	1	3	1	3	2	3	0	1	0	3	2	2	1	2	18	0	3	0	1	1	9	5	0	0	0	0	0	0	0	0	0	0	0	0	0	0	0	0	0	0
822	320	3	1	1	1	1	3	4	1	0	2	1	2	2	2	0	1	0	3	2	2	1	1	6	1	0	1	2	4		4	1	0	0	0	0	0	0	0	0	0	0	0	0	0	0	0	0	0
823	2367	1	2	1	1	1	1	3	2	0	2	0	1	2	2	0	1	0	1	4	2	1	1	18	0	1	0	1	2	9	4	1	0	0	0	0	0	0	0	0	0	0	0	0	0	0	0	0	0
824	772	2	1	1	1	1	1	4	1	0	2	0	2	2	2	0	1	0	3	4	1	0	0			0	1	2	3		1	1	0	0	0	0	0	0	0	0	0	0	0	0	0	0	0	0	0
825	484	3	1	3	2	2	2	1	0	0	2	1	1	2	2	0	1	0	1	4	1	0	0			3	0	4	1	4	5	0	0	0	0	0	0	0	0	0	0	0	0	0	0	0	0	0	0
826	1583	3	1	1	1	1	1	3	2	0	3	1	3	1	3	0	1	0	1	4	2	1	1	18	0	3	0	2	1	2	2	1	1	1	1	1	0	0	0	0	0	0	0	0	0	0	0	0	0
827	1411	2	1	2	1	2	3	3	3	0	4	1	2	1	1	0	2	0	4	3	1	0	0			1	0	2	3		5	0	0	0	0	0	0	0	0	0	0	0	0	0	0	0	0	0	0
828	530	3	1	3	2	2	2	3	0	0	2	1	2	1	3	0	1	0	3	2	2	1	3	18	0	3	0	1	4		5	0	0	0	0	0	0	0	0	0	0	0	0	0	0	0	0	0	0
829	2308	2	1	3	1	2	1	3	1	1	4	0	2	1	2	0	1	0	2	4	1	0	0			3	0	4	3		4	1	0	0	0	0	0	0	0	0	0	0	0	0	0	0	0	0	0
830	862	3	1	1	1	1	1	4	2	0	3	1	2	1	2	0	1	0	3	4	2	1	1	18	0	0	1	1	1	3	5	0	0	0	0	0	0	0	0	0	0	0	0	0	0	0	0	0	0
831	405	2	2	1	1	2	3	3	2	0	2	0	3	2	2	0	1	0	2	4	1	0	0			1	0	1	3		5	0	0	0	0	0	0	0	0	0	0	0	0	0	0	0	0	0	0
832	554	2	2	1	1	1	1	1	1	1	3	0	1	1	5	1	1	0	3	2	4	0	3	18	0	2	0	0	2	6	5	0	0	0	0	0	0	0	0	0	0	0	0	0	0	0	0	0	0
833	1398	2	1	1	1	1	1	3	1	0	2	0	2	2	2	0	1	0	3	3	2	1	1	18	0	0	1	1	1	7	1	1	0	0	0	0	0	0	0	0	0	0	0	0	0	0	0	0	0
834	692	2	4	3	2	2	4	3	0	0	1	1	1	1	2	0	1	0	2	4	1	0	0			1	0	0	3		4	1	0	0	0	0	0	0	0	0	0	0	0	0	0	0	0	0	0
835	495	2	1	2	2	2	1	4	1	0	3	1	3	1	2	0	2	0	2	4	1	0	0			0	1	2	3		4	1	0	0	0	0	0	0	0	0	0	0	0	0	0	0	0	0	0
836	8630	2	3	3	2	2	1	3	0	0	4	0	2	2	2	0	1	0	1	2	2	1	1	7	1	0	1	1	4		4	1	0	0	0	0	0	0	0	0	0	0	0	0	0	0	0	0	0
837	325	2	1	1	1	1	1	3	1	0	2	0	2	1	2	0	1	0	3	2	2	1	1	18	0	2	0	1	1	7	1	1	0	0	0	0	0	0	0	0	0	0	0	0	0	0	0	0	0
838	634	3	1	3	1	1	1	1	2	0	4	0	2	1	1	0	1	0	2	2	1	0	0			1	0	1	3		5	0	0	0	0	0	0	0	0	0	0	0	0	0	0	0	0	0	0
839	711	3	1	3	2	2	4	4	2	0	1	0	1	2	2	0	1	0	3	2	2	1	2	11	1	2	0	2	4		4	1	0	0	0	0	0	0	0	0	0	0	0	0	0	0	0	0	0
840	658	1	2	3	1	1	3	1	1	0	2	0	1	2	2	0	1	0	2	4	1	0	0			2	0	3	3		5	0	0	0	0	0	0	0	0	0	0	0	0	0	0	0	0	0	0
841	621	2	1	3	1	1	2	3	1	0	2	0	1	1	2	0	1	0	1	4	1	0	0			1	0	1	1	7	5	0	0	0	0	0	0	0	0	0	0	0	0	0	0	0	0	0	0
842	623	1	5	1	1	1	1	4	1	0	3	0	3	2	2	0	1	0	3	4	1	0	0			1	0	2	3		5	0	0	0	0	0	0	0	0	0	0	0	0	0	0	0	0	0	0
843	396	2	1	2	2	2	1	4	1	0	3	0	3	2	2	0	2	0	4	2	2	1	1	18	0	3	0	2	4		4	1	0	0	0	0	0	0	0	0	0	0	0	0	0	0	0	0	0
844	802	2	1	1	1	1	1	3	1	0	2	0	1	1	3	0	1	0	3	3	2	1	1	18	0	3	0	2	1	9	4	1	0	0	0	0	0	0	0	0	0	0	0	0	0	0	0	0	0
845	997	2	1	2	1	1	1	4	1	0	3	1	2	2	2	0	1	0	2	4	1	0	0			0	1	2	3		5	0	0	0	0	0	0	0	0	0	0	0	0	0	0	0	0	0	0
846	1231	2	2	2	2	2	3	4	1	0	2	0	3	2	2	0	1	0	3	3	1	0	0			1	0	2	3		5	0	0	0	0	0	0	0	0	0	0	0	0	0	0	0	0	0	0
848	516	3	1	3	2	2	1	3	3	0	4	1	2	2	3	0	2	0	4	2	2	1	2	18	0	2	0	2	1	3	5	0	0	0	0	0	0	0	0	0	0	0	0	0	0	0	0	0	0
849	996	3	1	1	1	1	1	3	0	0	2	1	1	1	2	0	1	0	1	4	1	0	0			0	1	5	3		5	0	0	0	0	0	0	0	0	0	0	0	0	0	0	0	0	0	0
850	2320	1	1	3	1	1	1	3	2	0	3	0	1	2	2	0	1	0	1	4	2	1	1	18	0	3	0	2	1	3	1	1	0	0	0	0	0	0	0	0	0	0	0	0	0	0	0	0	0
851	1539	2	1	3	1	1	1	3	2	0	3	0	2	1	3	0	1	0	3	4	2	1	1	18	0	3	0	3	1	3	1	1	0	0	0	0	0	0	0	0	0	0	0	0	0	0	0	0	0
852	1137	2	1	2	1	2	1	4	2	0	2	0	2	2	2	0	1	0	3	5	1	0	0			1	0	1	3		5	0	0	0	0	0	0	0	0	0	0	0	0	0	0	0	0	0	0
853	303	3	1	1	1	1	1	3	1	0	2	0	2	2	1	0	1	0	3	4	1	0	0			0	1	2	3		4	1	0	0	0	0	0	0	0	0	0	0	0	0	0	0	0	0	0
854	1392	2	1	1	1	1	1	3	1	0	3	1	2	2	2	0	1	0	3	4	1	0	0			1	0	1	3		4	1	0	0	0	0	0	0	0	0	0	0	0	0	0	0	0	0	0
855	501	2	3	2	2	2	1	3	1	0	2	1	1	1	2	0	1	0	3	2	2	1	3	18	0	3	0	1	4		5	0	0	0	0	0	0	0	0	0	0	0	0	0	0	0	0	0	0
856	1109	2	5	3	1	1	1	3	0	0	1	1	2	1	2	0	1	0	4	4	3	0	1	18	0	3	0	0	4		4	1	3	1	2	1	0	0	1	0	0	0	0	0	0	0	0	0	0
857	818	2	3	3	1	1	1	3	3	1	3	0	2	2	4	1	1	0	3	2	2	1	1	18	0	3	0	2	2	2	1	1	3	1	2	1	0	1	0	1	0	0	0	0	0	0	0	0	0
858	1049	1	1	3	2	2	1	3	1	0	1	1	1	1	2	0	2	0	1	4	1	0	0			1	0	1	1	2	1	1	0	0	0	0	0	0	0	0	0	0	0	0	0	0	0	0	0
859	332	2	3	3	1	1	1	3	3	1	3	0	2	1	4	1	1	0	3	3	2	1	1	18	0	2	0	2	2	2	1	1	0	0	0	0	0	0	0	0	0	0	0	0	0	0	0	0	0
860	1194	2	1	3	1	1	1	3	1	0	3	0	2	2	2	0	1	0	3	4	1	0	0			0	1	2	1	9	4	1	0	0	0	0	0	0	0	0	0	0	0	0	0	0	0	0	0
861	289	3	1	1	1	1	1	4	1	0	4	1	3	2	1	0	1	0	3	4	1	0	0			0	1	5	3		4	1	0	0	0	0	0	0	0	0	0	0	0	0	0	0	0	0	0
862	381	1	3	3	1	1	1	3	3	1	3	0	2	2	3	0	1	0	2	4	2	1	1	15	1	0	1	3	2	2	1	1	1	1	1	0	0	0	0	0	0	0	0	1	0	0	0	0	0
863	2169	3	2	3	1	2	1	3	1	0	2	1	2	2	2	0	1	0	3	4	1	0	0			3	0	0	1	5	1	1	0	0	0	0	0	0	0	0	0	0	0	0	0	0	0	0	0
864	622	2	1	3	1	1	1	3	1	0	3	0	2	2	2	0	1	0	2	4	1	0	0			0	1	5	3		5	0	1	1	1	0	0	0	0	0	0	0	0	0	0	0	0	0	0
865	780	2	1	2	1	1	2	4	2	0	3	1	3	2	3	0	1	1	3	3	2	1	2	18	0	3	0	3	1	5	5	0	0	0	0	0	0	0	0	0	0	0	0	0	0	0	0	0	0
866	636	1	1	3	1	1	1	3	1	0	3	0	2	2	3	0	1	0	1	4	2	1	1	18	0	3	0	2	1	1	1	1	0	0	0	0	0	0	0	0	0	0	0	0	0	0	0	0	0
867	879	2	1	2	1	1	1	4	2	0	3	1	1	2	2	0	1	0	2	4	1	0	0			1	0	4	3		4	1	0	0	0	0	0	0	0	0	0	0	0	0	0	0	0	0	0
868	3426	2	1	3	2	2	3	1	0	0	2	0	1	2	2	0	1	0	2	4	1	0	0			1	0	5	3		5	0	0	0	0	0	0	0	0	0	0	0	0	0	0	0	0	0	0
869	1843	2	1	1	1	2	2	3	3	0	3	1	2	1	2	0	1	0	2	4	1	0	0			1	0	4	3		4	1	0	0	0	0	0	0	0	0	0	0	0	0	0	0	0	0	0
870	692	1	1	3	1	1	1	3	1	0	3	0	2	2	3	0	1	0	3	4	2	1	1	18	0	3	0	2	1	3	1	1	0	0	0	0	0	0	0	0	0	0	0	0	0	0	0	0	0
871	1648	3	2	3	2	2	2	3	1	0	2	1	1	1	3	0	2	1	4	2	2	1	3	14	1	3	0	1	4		4	1	0	0	0	0	0	0	0	0	0	0	0	0	0	0	0	0	0
872	1080	2	2	3	1	2	2	3	1	0	2	1	1	2	2	0	1	0	2	4	1	0	0			0	1	3	3		5	0	0	0	0	0	0	0	0	0	0	0	0	0	0	0	0	0	0
873	4195	2	1	2	1	1	1	3	3	0	3	1	1	1	3	0	1	0	3	4	2	1	2	18	0	3	0	1	1	7	1	1	0	0	0	0	0	0	0	0	0	0	0	0	0	0	0	0	0
874	953	3	1	3	1	2	1	1	1	0	2	1	1	2	2	0	2	0	2	4	1	0	0			1	0	2	3		4	1	0	0	0	0	0	0	0	0	0	0	0	0	0	0	0	0	0
875	1806	3	2	3	2	2	2	3	1	0	2	1	1	2	3	0	2	1	4	1	2	1	3	14	1	3	0	1	4		4	1	0	0	0	0	0	0	0	0	0	0	0	0	0	0	0	0	0
876	5105	2	5	2	1	1	1	1	2	0	4	0	3	1	3	0	1	0	1	3	2	1	1	18	0	2	0	3	1	2	1	1	0	0	0	0	0	0	0	0	0	0	0	0	0	0	0	0	0
877	696	2	3	1	1	1	1	3	1	0	2	1	2	1	5	1	1	0	3	4	4	0	3	18	0	2	0	1	2	3	5	0	2	1	2	1	0	0	0	1	0	0	0	0	0	0	0	0	0
878	2154	1	1	3	2	1	1	3	2	0	3	1	2	1	3	0	1	0	3	2	2	1	2	8	1	2	0	3	4		5	0	0	0	0	0	0	0	0	0	0	0	0	0	0	0	0	0	0
879	353	3	2	3	2	2	2	3	1	0	2	1	1	1	2	0	2	1	4	1	1	0	0			3	0	0	4		4	1	0	0	0	0	0	0	0	0	0	0	0	0	0	0	0	0	0
880	962	1	2	1	1	1	1	3	2	0	3	1	1	2	2	0	1	0	3	2	2	1	2	3	1	3	0	1	4		4	1	0	0	0	0	0	0	0	0	0	0	0	0	0	0	0	0	0
881	71803	2	1	2	1	1	1	4	3	0	3	0	3	1	1	0	1	0	2	3	1	0	0			2	0	2	3		5	0	0	0	0	0	0	0	0	0	0	0	0	0	0	0	0	0	0
882	702	2	1	3	2	1	1	1	1	0	3	0	1	2	1	0	2	0	2	4	1	0	0			1	0	2	3		5	0	0	0	0	0	0	0	0	0	0	0	0	0	0	0	0	0	0
883	642	2	1	3	1	1	1	1	1	0	3	0	1	1	3	0	2	0	4	4	2	1	2	18	0	2	0	1	4		3	0	1	1	1	0	1	0	0	0	0	0	0	0	0	0	0	0	0
884	549	3	2	3	2	2	2	3	1	0	2	1	1	1	3	0	2	1	4	1	2	1	3	18	0	3	0	1	4		4	1	0	0	0	0	0	0	0	0	0	0	0	0	0	0	0	0	0
885	303	3	2	3	2	2	2	3	1	0	2	1	1	2	3	0	2	1	4	1	2	1	3	18	0	3	0	1	4		4	1	0	0	0	0	0	0	0	0	0	0	0	0	0	0	0	0	0
886	905	2	1	1	2	2	3	1	1	0	4	0	1	2	1	0	1	0	2	5	1	0	0			2	0	4	3		5	0	2	1	2	0	0	0	0	0	0	0	0	0	1	1	0	0	0
887	748	1	3	1	2	2	1	3	1	0	2	0	2	1	4	1	1	0	3	4	2	1	2	18	0	2	0	2	4		5	0	0	0	0	0	0	0	0	0	0	0	0	0	0	0	0	0	0
888	690	2	3	1	1	2	3	3	1	0	2	0	3	2	4	1	1	0	1	4	2	1	1	18	0	1	0	1	2	9	1	1	1	1	1	1	0	0	0	0	0	0	0	0	0	0	0	0	0
889	1185	2	1	1	1	1	1	4	2	0	2	1	3	2	3	0	1	0	1	4	2	1	1	18	0	3	0	2	1	1	1	1	0	0	0	0	0	0	0	0	0	0	0	0	0	0	0	0	0
890	1438	1	1	1	2	2	3	1	1	0	4	0	1	2	1	0	1	0	3	5	1	0	0			2	0	4	3		5	0	0	0	0	0	0	0	0	0	0	0	0	0	0	0	0	0	0
891	1843	1	2	1	1	1	1	3	1	0	2	0	2	1	4	1	1	0	1	2	2	1	1	18	0	3	0	1	2	7	5	0	0	0	0	0	0	0	0	0	0	0	0	0	0	0	0	0	0
892	1598	2	2	3	2	2	2	3	1	0	2	0	1	2	2	0	2	1	4	2	2	1	2	7	1	3	0	3	4		5	0	0	0	0	0	0	0	0	0	0	0	0	0	0	0	0	0	0
893	406	3	2	3	2	2	2	3	1	0	2	0	1	1	2	0	2	1	4	2	2	1	2	7	1	3	0	3	4		4	1	0	0	0	0	0	0	0	0	0	0	0	0	0	0	0	0	0
894	1002	3	1	2	2	1	3	4	1	0	3	0	1	1	1	0	1	0	3	3	1	0	0			1	0	5	3		5	0	0	0	0	0	0	0	0	0	0	0	0	0	0	0	0	0	0
895	2437	2	1	1	2	2	4	4	0	0	3	1	1	2	3	0	1	0	3	2	2	1	3	9	1	3	0	3	4		4	1	0	0	0	0	0	0	0	0	0	0	0	0	0	0	0	0	0
896	2671	2	2	1	1	1	1	3	1	0	2	0	3	1	4	1	1	0	1	3	2	1	1	18	0	3	0	1	2	9	1	1	4	1	2	1	1	1	0	1	0	0	0	0	0	0	0	0	0
898	1259	2	3	1	2	2	3	3	1	0	3	0	3	1	4	1	1	0	3	3	2	1	2	18	0	3	0	1	4		5	0	2	1	2	1	0	1	0	0	0	0	0	0	0	0	0	0	0
899	613	3	3	1	1	2	1	3	1	0	3	0	2	2	2	0	1	0	3	4	2	1	1	4	1	1	0	3	1	9	5	0	0	0	0	0	0	0	0	0	0	0	0	0	0	0	0	0	0
900	949	3	1	1	1	1	1	3	1	0	2	0	2	2	3	0	1	0	2	3	2	1	1	17	1	3	0	3	2	1	4	1	0	0	0	0	0	0	0	0	0	0	0	0	0	0	0	0	0
901	1694	2	2	1	1	1	1	3	1	0	2	0	2	2	4	1	1	0	3	3	2	1	1	18	0	3	0	1	2	5	5	0	4	1	2	1	0	1	0	1	0	0	0	0	1	0	0	0	0
902	917	3	5	1	1	2	3	4	1	0	3	0	2	2	1	0	1	0	2	3	1	0	0			3	0	4	3		4	1	0	0	0	0	0	0	0	0	0	0	0	0	0	0	0	0	0
903	598	3	1	1	2	2	3	3	1	0	4	1	3	1	2	0	1	0	3	3	1	0	0			1	0	2	3		5	0	0	0	0	0	0	0	0	0	0	0	0	0	0	0	0	0	0
904	986	2	1	2	1	1	1	4	2	0	3	1	1	2	1	0	1	0	2	3	1	0	0			1	0	3	3		5	0	0	0	0	0	0	0	0	0	0	0	0	0	0	0	0	0	0
905	1298	3	1	2	2	2	4	1	1	0	3	0	1	1	1	0	1	0	2	4	1	0	0			1	0	3	3		5	0	0	0	0	0	0	0	0	0	0	0	0	0	0	0	0	0	0
906	3514	2	5	1	1	1	1	1	2	0	2	0	1	2	3	0	1	0	3	4	3	0	0			3	0	1	4		1	1	0	0	0	0	0	0	0	0	0	0	0	0	0	0	0	0	0
907	851	2	1	1	2	2	2	4	0	0	3	1	1	1	3	0	1	0	3	2	2	1	3	9	1	3	0	0	4		4	1	1	1	1	1	0	0	0	0	0	0	0	0	0	0	0	0	0
908	1798	1	1	2	1	2	3	3	1	0	3	1	1	1	2	0	1	0	2	4	1	0	0			0	1	1	1	2	1	1	0	0	0	0	0	0	0	0	0	0	0	0	0	0	0	0	0
909	621	1	1	2	1	1	1	1	2	0	3	1	2	1	2	0	1	0	2	4	1	0	0			0	1	2	3		5	0	0	0	0	0	0	0	0	0	0	0	0	0	0	0	0	0	0
910	340	1	1	2	2	2	3	3	3	1	4	1	2	1	2	0	1	0	3	4	1	0	1	18	0	2	0	1	4		5	0	0	0	0	0	0	0	0	0	0	0	0	0	0	0	0	0	0
911	797	2	1	1	2	2	4	4	0	0	3	0	1	2	1	0	1	0	3	2	1	0	0			3	0	3	3		4	1	0	0	0	0	0	0	0	0	0	0	0	0	0	0	0	0	0
912	2167	2	1	2	2	2	3	1	1	0	3	0	1	1	2	0	1	0	3	3	2	1	2	16	1	3	0	3	4		5	0	2	1	2	1	0	0	0	0	0	0	0	1	0	0	0	0	0
913	1083	3	1	1	1	1	3	4	1	0	3	1	1	2	1	0	1	0	2	2	1	0	0			1	0	3	3		4	1	1	1	1	0	0	0	0	0	0	0	0	0	0	0	0	0	0
914	1200	2	3	3	1	1	1	3	2	0	2	1	3	2	2	0	1	0	3	4	2	1	2	1	1	3	0	1	1	9	1	1	0	0	0	0	0	0	0	0	0	0	0	0	0	0	0	0	0
915	1182	2	1	1	2	2	2	3	1	0	2	1	1	1	2	0	1	0	3	2	2	1	2	17	1	3	0	1	4		5	0	0	0	0	0	0	0	0	0	0	0	0	0	0	0	0	0	0
916	1872	3	1	2	1	1	1	4	2	0	2	0	2	1	1	0	1	0	2	3	1	0	0			1	0	5	3		5	0	0	0	0	0	0	0	0	0	0	0	0	0	0	0	0	0	0
917	748	1	1	1	2	2	1	3	1	0	3	0	1	1	3	0	1	0	3	3	2	1	2	18	0	3	0	1	4		5	0	1	1	1	1	0	0	0	0	0	0	0	0	0	0	0	0	0
918	980	2	1	1	2	2	3	3	1	0	3	0	2	1	2	0	1	0	3	2	2	1	2	13	1	2	0	2	1	6	5	0	0	0	0	0	0	0	0	0	0	0	0	0	0	0	0	0	0
919	877	2	1	1	2	2	4	4	0	0	3	0	1	1	1	0	1	0	3	2	1	0	0			3	0	3	3		4	1	0	0	0	0	0	0	0	0	0	0	0	0	0	0	0	0	0
920	488	2	2	1	1	2	1	3	1	0	3	1	2	2	2	0	1	0	3	4	2	1	0			1	0	1	1	9	5	0	0	0	0	0	0	0	0	0	0	0	0	0	0	0	0	0	0
921	928	3	1	3	1	1	1	4	1	0	3	1	2	1	2	0	1	0	1	3	2	1	2	2	1	3	0	1	1	1	1	1	0	0	0	0	0	0	0	0	0	0	0	0	0	0	0	0	0
922	404	3	1	3	1	1	1	3	1	0	3	1	2	1	2	0	1	0	1	3	2	1	2	2	1	3	0	1	1	1	1	1	0	0	0	0	0	0	0	0	0	0	0	0	0	0	0	0	0
923	1312	1	1	2	1	1	1	3	2	0	2	0	2	2	1	0	1	0	2	4	1	0	0			0	1	3	3		5	0	0	0	0	0	0	0	0	0	0	0	0	0	0	0	0	0	0
924	571	3	1	1	2	2	3	3	1	0	3	0	1	1	2	0	1	0	1	3	2	1	1	18	0	2	0	2	1	7	5	0	0	0	0	0	0	0	0	0	0	0	0	0	0	0	0	0	0
925	606	2	1	3	1	2	1	4	1	0	2	0	1	1	1	0	1	0	2	2	1	0	0			3	0	0	3		5	0	0	0	0	0	0	0	0	0	0	0	0	0	0	0	0	0	0
926	741	2	1	1	2	2	2	3	1	0	2	1	1	1	2	0	1	0	3	2	2	1	2	17	1	3	0	1	4		5	0	0	0	0	0	0	0	0	0	0	0	0	0	0	0	0	0	0
927	1640	2	1	1	2	2	3	4	0	0	1	0	2	2	2	0	1	0	2	4	1	0	0			1	0	5	3		5	0	0	0	0	0	0	0	0	0	0	0	0	0	0	0	0	0	0
928	413	3	1	1	2	2	3	3	1	0	3	0	1	2	2	0	1	0	3	3	2	1	1	18	0	1	0	2	4		5	0	0	0	0	0	0	0	0	0	0	0	0	0	0	0	0	0	0
929	5480	1	2	1	1	1	1	4	1	0	3	1	2	2	2	0	1	0	1	4	2	1	1	13	1	3	0	2	1	9	1	1	1	1	1	0	0	0	0	0	0	0	0	0	0	0	0	0	0
930	1026	3	4	2	2	2	3	1	1	0	3	1	1	2	3	0	1	0	3	1	4	0	3	17	1	3	0	1	4		5	0	0	0	0	0	0	0	0	0	0	0	0	0	0	0	0	0	0
931	1448	2	1	1	1	1	1	3	1	0	2	0	2	2	3	0	1	0	1	4	2	1	1	18	0	2	0	2	2	4	1	1	0	0	0	0	0	0	0	0	0	0	0	0	0	0	0	0	0
932	428	3	1	1	2	2	3	3	1	0	3	0	1	2	1	0	1	0	3	3	1	0	0			1	0	2	3		5	0	0	0	0	0	0	0	0	0	0	0	0	0	0	0	0	0	0
933	1304	1	1	1	2	2	1	1	1	0	2	0	1	2	2	0	1	0	3	3	1	0	0			2	0	1	1	9	5	0	0	0	0	0	0	0	0	0	0	0	0	0	0	0	0	0	0
934	2594	2	2	2	1	1	1	3	1	0	1	0	2	1	4	1	1	0	1	3	2	1	2	18	0	3	0	1	2	7	1	1	2	1	2	1	1	0	0	0	0	0	0	0	0	0	0	0	0
935	861	3	1	2	1	2	1	4	1	0	3	1	1	2	1	0	1	0	2	3	1	0	0			1	0	3	3		4	1	0	0	0	0	0	0	0	0	0	0	0	0	0	0	0	0	0
936	728	3	1	2	1	2	1	4	1	0	3	1	2	1	2	0	1	0	1	4	1	0	0			0	1	2	3		5	0	0	0	0	0	0	0	0	0	0	0	0	0	0	0	0	0	0
937	740	2	3	2	2	2	1	3	1	0	2	0	1	1	3	0	1	0	3	2	2	1	1	18	0	3	0	1	4		5	0	2	1	2	0	0	0	1	0	0	0	0	0	0	1	0	0	0
938	2225	2	1	1	1	1	1	3	1	0	4	1	2	2	3	0	1	0	2	4	2	1	1	18	0	3	0	1	2	5	1	1	0	0	0	0	0	0	0	0	0	0	0	0	0	0	0	0	0
939	1018	3	1	3	1	1	1	3	2	0	3	0	2	2	2	0	2	0	4	5	1	0	0			0	1	2	1	4	1	1	0	0	0	0	0	0	0	0	0	0	0	0	0	0	0	0	0
940	904	3	1	2	1	1	1	3	1	0	2	1	2	2	1	0	1	0	3	3	1	0	0			1	0	3	3		4	1	0	0	0	0	0	0	0	0	0	0	0	0	0	0	0	0	0
941	1759	1	3	1	1	1	1	3	2	0	3	0	2	1	5	1	1	0	1	4	2	1	2	18	0	3	0	1	2	1	5	0	2	1	2	1	0	0	0	0	0	0	0	0	0	1	0	0	0
942	5718	2	3	1	1	2	3	4	0	0	3	0	1	2	2	0	1	0	3	2	2	1	1	1	1	3	0	4	4		5	0	0	0	0	0	0	0	0	0	0	0	0	0	0	0	0	0	0
943	583	3	1	1	1	1	1	3	0	0	2	0	2	1	3	0	1	0	3	3	2	1	1	9	1	2	0	2	1	2	1	1	0	0	0	0	0	0	0	0	0	0	0	0	0	0	0	0	0
944	1038	2	1	2	2	2	1	2	1	0	3	0	2	2	2	0	1	0	3	2	2	1	2	18	0	2	0	1	4		5	0	0	0	0	0	0	0	0	0	0	0	0	0	0	0	0	0	0
945	2015	3	1	1	2	2	1	3	1	0	2	1	1	2	3	0	1	0	3	2	2	1	1	18	0	1	0	1	4		5	0	0	0	0	0	0	0	0	0	0	0	0	0	0	0	0	0	0
946	1024	2	1	2	2	1	3	3	2	0	4	0	2	2	5	1	1	0	3	1	4	0	3	18	0	0	1	1	4		5	0	2	1	2	1	1	0	0	0	0	0	0	0	0	0	0	0	0
947	2225	1	5	1	1	1	1	3	1	0	2	0	2	1	4	1	1	0	3	3	2	1	0			3	0	1	2	5	5	0	1	1	1	1	0	0	0	0	0	0	0	0	0	0	0	0	0
948	2116	2	1	3	1	2	1	3	1	0	1	1	2	2	3	0	1	0	3	2	2	1	2	18	0	2	0	2	4		2	1	0	0	0	0	0	0	0	0	0	0	0	0	0	0	0	0	0
949	251	2	2	1	1	1	1	3	1	0	2	1	1	2	2	0	1	0	3	2	2	1	2	4	1	1	0	2	1	9	4	1	0	0	0	0	0	0	0	0	0	0	0	0	0	0	0	0	0
950	1979	1	2	1	1	1	1	3	1	0	2	0	2	1	4	1	1	0	1	2	2	1	1	18	0	1	0	1	2	9	1	1	2	1	2	1	0	1	0	0	0	0	0	0	0	0	0	0	0
951	917	3	1	1	2	2	3	4	0	0	2	0	2	1	3	0	1	0	3	2	2	1	2	17	1	3	0	3	4		5	0	1	1	1	1	0	0	0	0	0	0	0	0	0	0	0	0	0
952	1794	1	3	1	2	2	3	1	1	0	3	1	2	1	3	0	1	0	3	3	2	1	1	18	0	3	0	1	4		5	0	0	0	0	0	0	0	0	0	0	0	0	0	0	0	0	0	0
953	998	2	1	1	1	1	1	4	1	0	2	1	2	1	3	0	1	0	3	3	2	1	1	18	0	3	0	2	1	9	5	0	1	1	1	1	0	0	0	0	0	0	0	0	0	0	0	0	0
954	549	1	4	1	1	1	3	3	1	0	1	0	2	1	2	0	2	0	2	4	1	0	0			0	1	5	3		4	1	0	0	0	0	0	0	0	0	0	0	0	0	0	0	0	0	0
955	819	2	1	1	1	1	1	4	3	1	4	0	3	1	2	0	1	0	2	4	1	0	0			1	0	4	3		5	0	0	0	0	0	0	0	0	0	0	0	0	0	0	0	0	0	0
956	1107	1	5	1	1	1	1	3	1	0	1	0	2	1	2	0	1	0	3	4	2	1	1	2	1	2	0	1	1	5	1	1	0	0	0	0	0	0	0	0	0	0	0	0	0	0	0	0	0
957	672	2	1	1	1	1	1	3	3	0	2	0	3	1	4	1	1	0	3	4	2	1	2	18	0	3	0	2	1	2	5	0	1	1	1	1	0	0	0	0	0	0	0	0	0	0	0	0	0
958	540	3	1	1	1	1	1	3	3	0	2	0	3	2	3	0	1	0	3	4	2	1	2	18	0	3	0	2	1	2	5	0	1	1	1	0	0	0	1	0	0	0	0	0	0	0	0	0	0
959	484	3	2	1	1	1	2	3	1	0	3	0	2	1	2	0	1	0	1	4	1	0	0			1	0	3	1	9	4	1	0	0	0	0	0	0	0	0	0	0	0	0	0	0	0	0	0
960	557	3	1	2	1	1	1	4	2	0	3	1	2	1	2	0	1	0	3	4	1	0	0			0	1	2	3		5	0	0	0	0	0	0	0	0	0	0	0	0	0	0	0	0	0	0
961	1422	3	4	2	1	1	2	3	1	0	2	0	1	1	2	0	1	0	4	4	1	0	0			3	0	0	4		4	1	0	0	0	0	0	0	0	0	0	0	0	0	0	0	0	0	0
962	441	2	1	1	1	1	3	3	1	1	3	0	2	1	2	0	1	0	2	4	1	0	0			0	1	5	3		4	1	0	0	0	0	0	0	0	0	0	0	0	0	0	0	0	0	0
963	1446	3	2	1	1	1	1	4	1	0	2	1	2	1	2	0	1	0	1	4	2	1	1	4	1	2	0	2	1	1	1	1	2	1	2	1	0	0	1	0	0	0	0	0	0	0	0	0	0
964	360	3	1	2	1	1	1	4	2	0	3	1	2	1	2	0	1	0	3	4	1	0	1	14	1	2	0	2	1	9	5	0	1	1	1	1	0	0	0	0	0	0	0	0	0	0	0	0	0
965	914	2	5	2	1	1	1	4	2	0	4	0	3	1	1	0	2	0	4	2	1	0	0			3	0	2	3		2	1	0	0	0	0	0	0	0	0	0	0	0	0	0	0	0	0	0
966	845	3	2	1	1	1	1	3	1	0	2	1	2	2	2	0	1	0	1	5	2	1	1	6	1	0	1	1	1	1	1	1	0	0	0	0	0	0	0	0	0	0	0	0	0	0	0	0	0
967	484	3	2	1	1	1	5	3	1	0	2	0	2	2	4	1	1	0	3	2	4	0	3	18	0	0	1	0	4		4	1	2	1	2	0	0	0	0	0	0	0	0	0	0	1	0	0	0
968	414	3	3	1	2	2	1	4	0	0	1	0	3	1	2	0	1	0	3	2	2	1	1	18	0	3	0	1	1	9	1	1	1	1	1	0	0	0	0	0	0	0	0	0	0	0	0	0	0
969	1075	2	1	1	1	1	1	3	1	0	2	1	3	2	2	0	1	0	3	4	2	1	1	18	0	1	0	1	1	4	1	1	0	0	0	0	0	0	0	0	0	0	0	0	0	0	0	0	0
970	1253	3	2	1	1	1	1	3	1	0	2	0	2	1	2	0	1	0	3	4	1	0	0			0	1	0	1	9	1	1	0	0	0	0	0	0	0	0	0	0	0	0	0	0	0	0	0
971	1103	1	1	1	1	1	1	3	1	0	2	0	3	2	2	0	1	0	3	4	1	0	0			0	1	2	1	1	1	1	0	0	0	0	0	0	0	0	0	0	0	0	0	0	0	0	0
972	875	1	2	1	1	1	1	3	1	0	2	1	3	2	2	0	1	0	3	3	2	1	1	18	0	0	1	1	1	4	1	1	0	0	0	0	0	0	0	0	0	0	0	0	0	0	0	0	0
973	7670	2	1	1	1	1	2	3	1	0	3	0	2	2	3	0	1	0	3	4	2	1	1	18	0	3	0	1	1	3	1	1	0	0	0	0	0	0	0	0	0	0	0	0	0	0	0	0	0
974	1207	1	2	1	1	1	1	3	0	0	2	0	1	2	3	0	1	0	3	2	2	1	1	10	1	3	0	4	1	4	1	1	0	0	0	0	0	0	0	0	0	0	0	0	0	0	0	0	0
975	1266	1	1	1	1	1	1	3	1	0	2	0	1	1	3	0	1	0	3	3	2	1	1	18	0	3	0	1	1	9	1	1	0	0	0	0	0	0	0	0	0	0	0	0	0	0	0	0	0
976	981	2	5	1	1	1	1	3	3	0	2	0	3	1	4	1	1	0	3	4	2	1	2	18	0	3	0	2	2	1	1	1	4	1	2	1	0	0	1	1	1	0	0	0	0	0	0	0	0
977	1269	2	1	1	1	1	1	3	2	0	3	1	2	1	2	0	1	0	2	5	1	0	0			0	1	2	3		3	0	1	1	1	1	0	0	0	0	0	0	0	0	0	0	0	0	0
978	539	2	5	1	1	1	1	3	3	0	2	0	3	2	4	1	1	0	3	2	2	1	2	18	0	3	0	2	4		5	0	1	1	1	0	0	0	1	0	0	0	0	0	0	0	0	0	0
979	2113	2	1	1	1	1	1	3	0	0	1	0	1	2	3	0	1	0	3	4	2	1	1	18	0	2	0	1	2	2	1	1	0	0	0	0	0	0	0	0	0	0	0	0	0	0	0	0	0
980	518	3	3	1	1	1	1	3	0	0	1	0	1	2	5	1	1	0	3	1	4	0	3	18	0	3	0	1	2	9	1	1	1	1	1	1	0	0	0	0	0	0	0	0	0	0	0	0	0
981	2705	2	2	1	1	1	1	3	1	0	2	0	2	1	3	0	1	0	3	2	2	1	1	18	0	1	0	1	1	1	1	1	0	0	0	0	0	0	0	0	0	0	0	0	0	0	0	0	0
982	877	3	1	1	1	2	3	4	1	0	2	1	3	1	2	0	1	0	2	3	1	0	0			1	0	3	3		4	1	0	0	0	0	0	0	0	0	0	0	0	0	0	0	0	0	0
983	540	2	1	1	1	1	1	3	2	0	4	1	3	2	1	0	1	0	2	3	1	0	0			3	0	4	3		4	1	0	0	0	0	0	0	0	0	0	0	0	0	0	0	0	0	0
984	858	1	1	1	2	2	3	3	1	0	2	1	3	1	2	0	1	0	3	3	2	1	2	18	0	2	0	1	1	5	5	0	0	0	0	0	0	0	0	0	0	0	0	0	0	0	0	0	0
985	1509	2	1	3	1	1	1	4	1	0	2	0	2	2	1	0	1	0	2	4	1	0	0			0	1	3	3		5	0	0	0	0	0	0	0	0	0	0	0	0	0	0	0	0	0	0
986	1030	3	3	3	1	2	1	1	3	0	2	1	1	2	2	0	1	0	3	3	2	1	2	15	1	2	0	1	1	9	5	0	0	0	0	0	0	0	0	0	0	0	0	0	0	0	0	0	0
987	1517	1	1	1	1	1	1	3	2	0	3	0	3	1	2	0	1	0	1	5	1	0	0			0	1	1	3		5	0	0	0	0	0	0	0	0	0	0	0	0	0	0	0	0	0	0
988	741	1	1	3	1	2	3	3	1	0	3	1	2	1	2	0	1	0	3	2	2	1	2	15	1	1	0	3	4		5	0	0	0	0	0	0	0	0	0	0	0	0	0	0	0	0	0	0
989	422	3	5	2	1	1	1	3	1	0	2	0	3	1	2	0	1	0	3	4	2	1	0			0	1	1	1	9	5	0	0	0	0	0	0	0	0	0	0	0	0	0	0	0	0	0	0
990	343	3	2	1	1	1	1	2	3	1	4	0	3	2	2	0	1	0	1	5	2	1	0			2	0	1	1	2	1	1	0	0	0	0	0	0	0	0	0	0	0	0	0	0	0	0	0
991	2026	3	1	1	1	2	1	3	2	0	2	0	3	1	2	0	1	0	3	2	2	1	2	14	1	3	0	1	4		5	0	0	0	0	0	0	0	0	0	0	0	0	0	0	0	0	0	0
992	879	1	2	1	1	1	1	3	2	0	2	0	1	2	2	0	1	0	3	3	2	1	1	18	0	3	0	1	4		5	0	0	0	0	0	0	0	0	0	0	0	0	0	0	0	0	0	0
993	1174	2	1	1	1	1	4	4	1	0	3	0	3	1	1	0	1	0	2	3	1	0	0			1	0	2	3		5	0	0	0	0	0	0	0	0	0	0	0	0	0	0	0	0	0	0
994	616	2	5	1	1	1	2	4	0	0	2	0	1	2	2	0	1	0	1	5	1	0	0			2	0	5	3		5	0	0	0	0	0	0	0	0	0	0	0	0	0	0	0	0	0	0
995	3251	2	2	2	1	1	1	3	1	0	1	0	2	2	4	1	1	1	4	2	2	1	2	18	0	2	0	1	2	1	5	0	2	1	2	1	0	1	0	0	0	0	0	0	0	0	0	0	0
996	748	3	2	1	1	1	1	3	3	0	3	0	3	1	2	0	1	0	2	4	1	0	0			0	1	3	3		5	0	2	1	2	0	0	0	0	0	0	0	0	0	0	1	0	0	0
997	1119	2	1	1	1	1	1	4	2	0	3	0	2	2	2	0	1	0	2	4	1	0	0			0	1	2	3		4	1	0	0	0	0	0	0	0	0	0	0	0	0	0	0	0	0	0
998	322	2	1	2	1	1	3	4	1	0	2	1	2	2	2	0	1	0	2	3	1	0	0			1	0	2	3		5	0	0	0	0	0	0	0	0	0	0	0	0	0	0	0	0	0	0
999	491	1	2	1	2	1	3	3	1	0	2	1	2	2	2	0	1	0	2	4	1	0	0			1	0	2	3		4	1	0	0	0	0	0	0	0	0	0	0	0	0	0	0	0	0	0
1000	1100	1	1	1	1	1	1	4	1	0	3	0	2	1	2	0	1	0	3	5	1	0	0			3	0	3	3		5	0	0	0	0	0	0	0	0	0	0	0	0	0	0	0	0	0	0
1001	442	1	1	1	2	2	1	1	3	0	3	1	2	2	2	0	1	0	1	4	1	0	0			1	0	4	3		5	0	0	0	0	0	0	0	0	0	0	0	0	0	0	0	0	0	0
1002	1889	2	1	3	1	1	1	4	0	0	2	0	1	2	2	0	1	0	2	4	1	0	0			0	1	2	1	9	5	0	0	0	0	0	0	0	0	0	0	0	0	0	0	0	0	0	0
1003	536	1	4	1	1	2	1	4	1	0	1	0	2	2	2	0	1	0	3	4	1	0	0			0	1	1	3		5	0	0	0	0	0	0	0	0	0	0	0	0	0	0	0	0	0	0
1005	420	2	1	1	2	2	3	3	1	0	4	0	2	1	2	0	1	0	1	4	1	0	0			1	0	0	3		4	1	0	0	0	0	0	0	0	0	0	0	0	0	0	0	0	0	0
1006	830	2	1	1	1	2	1	3	2	0	3	1	2	2	2	0	1	0	1	5	2	1	0			0	1	1	1	1	1	1	0	0	0	0	0	0	0	0	0	0	0	0	0	0	0	0	0
1007	437	3	2	1	1	1	1	3	1	0	2	1	1	2	2	0	1	0	3	4	2	1	0			1	0	1	1	3	4	1	0	0	0	0	0	0	0	0	0	0	0	0	0	0	0	0	0
1008	426	2	2	1	2	2	1	3	2	0	3	1	2	2	2	0	1	0	1	5	2	1	0			0	1	1	1	1	1	1	0	0	0	0	0	0	0	0	0	0	0	0	0	0	0	0	0
1009	16556	1	1	2	1	1	3	3	2	0	2	0	1	2	2	0	1	0	3	4	2	1	2	5	1	1	0	3	4		4	1	0	0	0	0	0	0	0	0	0	0	0	0	0	0	0	0	0
1010	1568	3	4	3	1	2	1	4	0	0	2	0	1	2	4	1	1	0	3	1	4	0	3	18	0	3	0	1	2	9	5	0	1	1	1	1	0	0	0	0	0	0	0	0	0	0	0	0	0
1011	821	2	1	1	2	2	3	1	0	0	1	0	1	2	2	0	1	0	2	4	1	0	0			1	0	2	3		4	1	0	0	0	0	0	0	0	0	0	0	0	0	0	0	0	0	0
1012	466	3	1	3	1	2	1	4	0	0	2	0	1	2	2	0	1	0	4	1	1	0	0			3	0	2	4		4	1	0	0	0	0	0	0	0	0	0	0	0	0	0	0	0	0	0
1013	1470	3	1	1	2	2	3	3	1	0	4	0	1	2	2	0	2	0	4	3	1	0	0			1	0	0	4		4	1	0	0	0	0	0	0	0	0	0	0	0	0	0	0	0	0	0
1014	425	2	1	1	2	2	3	1	1	0	4	0	1	1	1	0	1	0	3	5	1	0	0			2	0	4	3		5	0	0	0	0	0	0	0	0	0	0	0	0	0	0	0	0	0	0
1015	690	2	1	1	2	2	2	4	2	0	4	0	2	2	2	0	1	0	2	4	1	0	0			1	0	2	4		5	0	0	0	0	0	0	0	0	0	0	0	0	0	0	0	0	0	0
1016	2718	3	1	1	1	1	1	3	1	0	3	1	2	2	3	0	1	0	3	4	2	1	1	18	0	3	0	1	1	9	1	1	0	0	0	0	0	0	0	0	0	0	0	0	0	0	0	0	0
1017	1020	1	1	3	1	1	1	3	2	0	2	0	3	1	3	0	1	0	1	4	2	1	1	18	0	3	0	0	1	7	1	1	0	0	0	0	0	0	0	0	0	0	0	0	0	0	0	0	0
1018	555	3	1	3	2	2	2	3	1	0	2	0	1	2	3	0	1	0	3	1	2	1	3	16	1	3	0	2	4		4	1	2	1	2	0	0	0	0	0	0	0	0	0	0	1	0	0	0
1019	957	3	1	1	2	2	2	1	1	0	4	0	1	1	2	0	1	0	3	2	2	1	2	13	1	1	0	1	4		4	1	0	0	0	0	0	0	0	0	0	0	0	0	0	0	0	0	0
1020	1106	1	1	1	1	1	1	3	2	0	3	1	2	1	3	0	1	0	3	4	2	1	1	18	0	2	0	1	1	2	5	0	0	0	0	0	0	0	0	0	0	0	0	0	0	0	0	0	0
1021	1185	2	1	2	1	1	3	3	2	0	4	1	2	2	2	0	2	0	4	2	2	1	2	16	1	3	0	3	4		5	0	1	1	1	0	0	0	0	0	0	0	0	0	0	0	0	0	0
1022	690	2	2	1	1	1	3	3	1	0	3	0	2	1	2	0	1	0	2	4	1	0	0			1	0	2	1	1	1	1	0	0	0	0	0	0	0	0	0	0	0	0	0	0	0	0	0
1023	933	3	2	1	1	2	1	3	1	0	2	1	2	1	2	0	1	0	3	4	2	1	1	8	1	0	1	1	1	9	4	1	0	0	0	0	0	0	0	0	0	0	0	0	0	0	0	0	0
1024	2347	2	2	1	2	2	3	1	1	0	3	0	1	2	3	0	2	0	4	2	2	1	2	18	0	3	0	1	4		4	1	2	1	2	1	0	0	0	1	0	0	0	0	0	0	0	0	0
1025	691	3	1	1	2	2	2	1	1	0	4	0	1	2	2	0	2	0	4	2	2	1	2	13	1	2	0	1	4		4	1	0	0	0	0	0	0	0	0	0	0	0	0	0	0	0	0	0
1026	2136	2	1	2	1	2	3	3	2	0	4	1	2	1	2	0	1	0	3	2	2	1	2	16	1	3	0	5	4		5	0	1	1	1	1	0	0	0	0	0	0	0	0	0	0	0	0	0
1027	675	1	1	3	1	1	1	4	3	0	4	0	3	2	3	0	1	0	3	4	2	1	1	18	0	2	0	2	1	1	1	1	0	0	0	0	0	0	0	0	0	0	0	0	0	0	0	0	0
1028	1496	2	2	1	1	2	1	3	1	0	3	1	2	2	2	0	1	0	3	3	2	1	1	1	1	1	0	2	1	5	5	0	0	0	0	0	0	0	0	0	0	0	0	0	0	0	0	0	0
1029	2348	2	3	2	2	2	2	3	1	0	4	0	2	2	3	0	1	0	3	2	2	1	2	18	0	3	0	2	1	9	5	0	0	0	0	0	0	0	0	0	0	0	0	0	0	0	0	0	0
1030	1023	3	1	1	1	1	1	3	2	0	3	0	3	2	3	0	1	0	3	5	2	1	1	18	0	1	0	1	1	3	1	1	0	0	0	0	0	0	0	0	0	0	0	0	0	0	0	0	0
1031	1455	3	1	1	2	2	3	4	0	0	2	0	2	1	1	0	1	0	2	3	1	0	0			1	0	1	3		5	0	0	0	0	0	0	0	0	0	0	0	0	0	0	0	0	0	0
1032	1687	2	2	1	1	2	1	3	1	0	2	0	2	1	4	1	1	0	3	2	2	1	2	18	0	3	0	3	4		5	0	3	1	2	1	0	0	0	1	0	0	0	0	1	0	0	0	0
1033	1581	3	3	2	2	2	2	3	1	0	2	0	1	2	2	0	1	1	3	2	2	1	2	15	1	2	0	3	1	5	5	0	0	0	0	0	0	0	0	0	0	0	0	0	0	0	0	0	0
1034	2677	2	1	3	1	1	1	3	2	0	3	1	2	2	2	0	1	0	1	4	2	1	1	18	0	2	0	1	1	5	1	1	1	1	1	0	0	0	0	0	0	0	0	0	0	0	0	0	0
1035	729	2	3	3	1	1	3	4	1	0	4	0	1	2	5	1	1	0	1	2	2	1	3	18	0	3	0	5	2	2	5	0	1	1	1	1	0	0	0	0	0	0	0	0	0	0	0	0	0
1036	1279	2	2	1	1	1	2	3	1	0	3	1	2	1	4	1	1	0	3	2	2	1	1	18	0	3	0	3	2	1	1	1	3	1	2	1	0	0	1	1	0	0	0	0	0	0	0	0	0
1037	694	2	2	1	2	2	4	1	1	0	4	0	1	2	4	1	1	0	3	1	2	1	3	18	0	3	0	1	4		5	0	1	1	1	1	0	0	0	0	0	0	0	0	0	0	0	0	0
1038	516	2	4	3	1	1	1	3	3	0	4	0	2	2	2	0	1	0	2	4	1	0	0			1	0	5	3		5	0	0	0	0	0	0	0	0	0	0	0	0	0	0	0	0	0	0
1039	327	1	1	1	1	2	1	4	1	0	3	1	3	1	3	0	1	0	1	5	2	1	2	4	1	3	0	3	1	1	5	0	0	0	0	0	0	0	0	0	0	0	0	0	0	0	0	0	0
1040	1002	1	1	1	1	1	1	4	1	0	3	0	3	1	2	0	1	0	2	4	1	0	0			0	1	2	3		5	0	0	0	0	0	0	0	0	0	0	0	0	0	0	0	0	0	0
1041	1002	3	1	3	1	2	1	3	1	0	1	0	2	2	1	0	1	0	3	3	1	0	0			0	1	2	3		5	0	0	0	0	0	0	0	0	0	0	0	0	0	0	0	0	0	0
1042	1529	2	1	2	1	1	1	3	2	0	2	0	1	2	1	0	1	0	2	4	1	0	0			1	0	5	3		4	1	0	0	0	0	0	0	0	0	0	0	0	0	0	0	0	0	0
1043	705	3	5	1	1	1	2	3	1	0	2	1	2	1	2	0	1	0	2	4	1	0	0			0	1	2	1	9	1	1	0	0	0	0	0	0	0	0	0	0	0	0	0	0	0	0	0
1044	443	3	1	1	1	2	3	3	1	0	2	0	1	1	2	0	1	0	2	4	1	0	0			1	0	0	3		4	1	0	0	0	0	0	0	0	0	0	0	0	0	0	0	0	0	0
1045	804	3	1	2	2	2	1	4	1	0	2	0	1	1	2	0	1	0	2	4	2	1	1	18	0	2	0	2	4		5	0	0	0	0	0	0	0	0	0	0	0	0	0	0	0	0	0	0
1046	648	3	3	3	2	2	4	1	1	0	1	0	1	2	4	1	1	0	3	1	2	1	3	18	0	3	0	1	4		5	0	2	1	2	1	0	1	0	0	0	0	0	0	0	0	0	0	0
1047	471	2	2	3	1	1	3	4	1	0	4	0	3	1	5	1	1	0	1	3	2	1	2	18	0	3	0	1	2	1	5	0	2	1	2	0	0	0	0	1	0	0	0	0	0	0	0	0	0
1048	827	1	1	2	1	1	1	3	2	0	3	0	2	2	1	0	1	0	2	4	1	0	0			0	1	2	3		5	0	0	0	0	0	0	0	0	0	0	0	0	0	0	0	0	0	0
1049	556	2	5	3	2	2	4	1	1	0	1	0	1	1	4	1	1	0	3	2	2	1	3	18	0	3	0	1	4		5	0	4	1	2	1	0	1	1	0	0	0	1	0	0	0	0	0	0
1050	1005	1	1	1	1	1	3	3	1	0	3	0	1	1	2	0	1	0	2	4	1	0	0			1	0	5	3		4	1	0	0	0	0	0	0	0	0	0	0	0	0	0	0	0	0	0
1051	734	3	1	3	1	2	1	3	1	0	1	0	1	2	2	0	1	0	3	2	2	1	1	17	1	3	0	1	1	5	5	0	0	0	0	0	0	0	0	0	0	0	0	0	0	0	0	0	0
1052	1475	1	1	1	2	2	4	1	3	0	4	1	1	1	2	0	1	0	2	4	1	0	0			1	0	3	3		5	0	0	0	0	0	0	0	0	0	0	0	0	0	0	0	0	0	0
1053	919	1	1	1	1	1	1	4	2	0	3	0	2	1	3	0	1	0	1	5	2	1	1	18	0	3	0	0	1	2	5	0	0	0	0	0	0	0	0	0	0	0	0	0	0	0	0	0	0
1054	317	3	1	1	1	2	1	1	3	0	4	0	3	2	2	0	1	0	1	5	1	0	0			1	0	3	3		4	1	2	1	2	1	0	0	0	1	0	0	0	0	0	0	0	0	0
1055	1279	3	1	3	1	2	3	3	0	0	1	1	1	1	2	0	2	1	2	4	1	0	0			3	0	0	4		4	1	0	0	0	0	0	0	0	0	0	0	0	0	0	0	0	0	0
1056	1068	2	1	3	2	2	2	4	1	0	4	0	3	2	1	0	1	0	3	2	1	0	0			1	0	2	3		2	1	0	0	0	0	0	0	0	0	0	0	0	0	0	0	0	0	0
1058	1666	2	1	2	2	1	2	3	1	0	2	1	1	2	2	0	1	0	3	2	2	1	2	12	1	3	0	3	4		4	1	1	1	1	1	0	0	0	0	0	0	0	0	0	0	0	0	0
1059	411	1	1	3	2	2	1	3	1	0	2	0	1	1	2	0	1	0	3	2	2	1	2	12	1	3	0	3	1	7	5	0	0	0	0	0	0	0	0	0	0	0	0	0	0	0	0	0	0
1060	1256	2	2	1	1	1	1	3	1	0	3	0	3	2	2	0	2	1	1	4	2	1	1	5	1	0	1	2	1	4	5	0	0	0	0	0	0	0	0	0	0	0	0	0	0	0	0	0	0
1061	656	3	1	1	1	1	1	3	1	0	2	0	1	1	3	0	1	0	3	4	2	1	1	16	1	1	0	1	4		4	1	0	0	0	0	0	0	0	0	0	0	0	0	0	0	0	0	0
1062	428	3	2	1	1	1	1	3	1	0	3	0	3	2	2	0	1	0	3	4	1	0	0			0	1	0	3		4	1	0	0	0	0	0	0	0	0	0	0	0	0	0	0	0	0	0
1063	1771	3	2	1	1	1	1	3	1	0	2	0	2	1	3	0	1	0	3	4	2	1	1	18	0	1	0	1	1	2	1	1	1	1	1	0	0	0	0	0	0	0	0	0	0	1	0	0	0
1064	789	2	1	2	1	1	1	4	2	0	2	0	2	2	2	0	1	1	2	4	1	0	0			0	1	5	3		5	0	0	0	0	0	0	0	0	0	0	0	0	0	0	0	0	0	0
1065	1458	3	1	2	1	1	2	3	1	0	2	0	1	1	3	0	1	0	3	3	2	1	2	3	1	2	0	0	1	7	1	1	1	1	1	0	0	0	0	0	0	0	0	0	0	0	0	0	0
1066	797	2	1	1	2	2	1	4	1	0	4	1	1	1	2	0	1	0	2	4	1	0	0			1	0	0	3		4	1	0	0	0	0	0	0	0	0	0	0	0	0	0	0	0	0	0
1067	422	2	1	3	2	2	3	3	1	0	2	0	1	2	2	0	1	0	3	2	2	1	2	12	1	3	0	1	1	6	5	0	1	1	1	0	0	0	0	0	0	1	0	0	0	0	0	0	0
1068	521	2	2	1	1	1	1	4	2	0	2	1	2	2	2	0	1	0	1	4	2	1	0			1	0	1	1	1	1	1	1	1	1	1	0	0	0	0	0	0	0	0	0	0	0	0	0
1069	1923	2	1	1	1	1	1	3	2	0	2	0	2	2	3	0	1	0	3	4	2	1	1	18	0	3	0	1	1	2	1	1	0	0	0	0	0	0	0	0	0	0	0	0	0	0	0	0	0
1070	2357	3	2	1	1	1	1	3	1	0	2	0	2	2	2	0	1	0	3	4	2	1	1	18	0	3	0	1	1	3	1	1	0	0	0	0	0	0	0	0	0	0	0	0	0	0	0	0	0
1071	1731	1	1	3	2	1	2	3	1	0	2	1	1	2	2	0	1	0	3	4	2	1	1	18	0	3	0	1	1	6	1	1	0	0	0	0	0	0	0	0	0	0	0	0	0	0	0	0	0
1072	1496	2	1	1	1	1	1	3	1	0	1	0	1	1	1	0	1	0	3	2	1	0	0			0	1	2	3		5	0	0	0	0	0	0	0	0	0	0	0	0	0	0	0	0	0	0
1073	2608	2	1	2	1	1	1	3	2	0	2	0	1	2	2	0	1	0	3	4	2	1	2	4	1	3	0	5	1	2	1	1	0	0	0	0	0	0	0	0	0	0	0	0	0	0	0	0	0
1074	2359	2	3	3	1	1	1	3	1	0	2	0	2	2	2	0	1	0	3	3	3	0	1	18	0	2	0	0	1	5	1	1	1	1	1	0	0	0	0	1	0	0	0	0	0	0	0	0	0
1075	882	2	1	1	1	1	1	4	1	0	3	0	3	1	3	0	1	0	3	4	2	1	1	18	0	1	0	2	1	1	5	0	0	0	0	0	0	0	0	0	0	0	0	0	0	0	0	0	0
1076	2625	1	1	3	2	1	2	3	1	0	2	1	1	1	3	0	1	0	3	3	2	1	1	18	0	3	0	1	4		4	1	0	0	0	0	0	0	0	0	0	0	0	0	0	0	0	0	0
1077	1531	2	1	1	2	2	4	3	1	0	2	0	1	2	2	0	1	0	3	2	2	1	3	2	1	1	0	4	4		5	0	0	0	0	0	0	0	0	0	0	0	0	0	0	0	0	0	0
1078	692	2	1	2	2	2	2	3	1	0	2	1	1	1	2	0	1	0	3	2	2	1	2	12	1	3	0	0	4		4	1	0	0	0	0	0	0	0	0	0	0	0	0	0	0	0	0	0
1079	1324	2	1	1	1	1	1	4	1	0	2	1	3	2	2	0	1	0	2	4	2	1	1	7	1	3	0	2	1	9	2	1	0	0	0	0	0	0	0	0	0	0	0	0	0	0	0	0	0
1080	1717	2	1	1	1	1	1	3	3	0	4	1	3	2	2	0	1	0	1	4	2	1	2	6	1	1	0	4	1	4	1	1	0	0	0	0	0	0	0	0	0	0	0	0	0	0	0	0	0
1081	2591	1	3	1	1	1	1	3	1	0	3	0	3	1	4	1	1	0	1	4	2	1	1	18	0	3	0	1	2	1	3	0	1	1	1	1	0	0	0	0	0	0	0	0	0	0	0	0	0
1082	773	3	3	1	2	2	1	4	1	0	3	1	2	2	2	0	1	0	2	4	1	0	0			1	0	5	3		5	0	0	0	0	0	0	0	0	0	0	0	0	0	0	0	0	0	0
1083	808	2	3	1	2	2	1	3	1	0	2	0	3	1	4	1	1	0	3	4	2	1	2	18	0	2	0	2	4		5	0	2	1	2	1	0	1	0	0	0	0	0	0	0	0	0	0	0
1084	412	3	1	1	2	1	2	1	0	0	3	0	3	1	1	0	1	0	3	2	1	0	0			1	0	1	3		5	0	0	0	0	0	0	0	0	0	0	0	0	0	0	0	0	0	0
1085	504	3	1	1	1	2	3	4	1	0	2	0	2	1	3	0	1	0	3	2	2	1	2	18	0	3	0	1	1	9	5	0	0	0	0	0	0	0	0	0	0	0	0	0	0	0	0	0	0
1086	337	3	1	1	2	2	3	4	1	0	2	0	2	2	3	0	1	0	3	1	2	1	2	18	0	3	0	1	4		5	0	0	0	0	0	0	0	0	0	0	0	0	0	0	0	0	0	0
1087	2589	2	2	3	1	2	1	4	1	0	1	0	1	1	2	0	1	0	3	2	2	1	1	5	1	2	0	1	4		1	1	1	1	1	1	0	0	0	0	0	0	0	0	0	0	0	0	0
1088	1226	2	3	1	1	1	1	3	2	0	3	0	3	2	4	1	1	0	3	4	2	1	1	18	0	1	0	1	4		1	1	1	1	1	1	0	0	0	0	0	0	0	0	0	0	0	0	0
1089	697	3	5	1	1	1	2	3	0	0	3	0	2	2	2	0	1	0	2	5	1	0	0			1	0	1	3		5	0	0	0	0	0	0	0	0	0	0	0	0	0	0	0	0	0	0
1090	760	2	1	2	1	2	1	4	1	0	4	0	3	1	2	0	1	0	2	4	1	0	0			1	0	5	3		5	0	0	0	0	0	0	0	0	0	0	0	0	0	0	0	0	0	0
1091	580	2	1	3	1	2	1	3	1	1	3	0	2	1	3	0	1	0	3	2	2	1	1	18	0	3	0	1	1	9	5	0	1	1	1	0	0	0	1	0	0	0	0	0	0	0	0	0	0
1092	863	3	1	3	1	2	1	3	1	0	2	0	2	2	2	0	1	0	3	2	2	1	1	18	0	3	0	1	4		5	0	0	0	0	0	0	0	0	0	0	0	0	0	0	0	0	0	0
1093	922	3	1	2	1	2	1	1	1	0	3	1	2	1	2	0	1	0	1	5	1	0	0			2	0	4	3		4	1	0	0	0	0	0	0	0	0	0	0	0	0	0	0	0	0	0
1094	276	3	1	3	1	1	2	3	2	0	4	1	3	1	2	0	2	0	2	4	1	0	0			0	1	3	3		4	1	0	0	0	0	0	0	0	0	0	0	0	0	0	0	0	0	0
1095	624	3	1	1	1	1	1	3	2	0	4	1	3	1	2	0	1	0	3	4	2	1	1	18	0	0	1	2	1	5	2	1	0	0	0	0	0	0	0	0	0	0	0	0	0	0	0	0	0
1096	587	1	2	2	1	1	1	3	1	0	2	0	3	2	2	0	1	0	1	4	2	1	1	15	1	0	1	1	1	4	1	1	0	0	0	0	0	0	0	0	0	0	0	0	0	0	0	0	0
1097	597	2	2	1	1	1	1	1	1	0	2	0	3	1	5	1	1	0	3	4	2	1	2	18	0	3	0	3	2	2	5	0	1	1	1	0	0	1	0	0	0	0	0	0	0	0	0	0	0
1098	646	1	3	2	1	2	1	3	2	0	3	0	3	2	2	0	1	0	1	4	1	0	0			1	0	3	3		4	1	0	0	0	0	0	0	0	0	0	0	0	0	0	0	0	0	0
1099	571	2	2	1	1	1	1	3	0	0	1	0	1	2	2	0	1	0	3	4	2	1	1	15	1	2	0	1	1	1	5	0	0	0	0	0	0	0	0	0	0	0	0	0	0	0	0	0	0
1100	776	2	2	1	1	2	1	3	1	0	2	0	2	1	4	1	1	0	3	3	2	1	2	18	0	1	0	1	4		5	0	1	1	1	0	0	0	1	0	0	0	0	0	0	0	0	0	0
1101	617	2	1	1	1	1	1	3	1	0	3	0	3	2	1	0	1	0	2	3	1	0	0			0	1	2	3		4	1	0	0	0	0	0	0	0	0	0	0	0	0	0	0	0	0	0
1102	1056	1	2	1	1	1	1	3	1	0	2	0	2	1	4	1	1	0	3	3	2	1	3	18	0	3	0	3	2	1	1	1	3	1	2	1	0	0	0	1	0	0	0	0	0	1	0	0	0
1103	985	1	1	2	1	1	1	4	2	0	3	1	2	1	3	0	1	0	1	4	2	1	1	18	0	2	0	1	1	2	1	1	0	0	0	0	0	0	0	0	0	0	0	0	0	0	0	0	0
1104	1506	2	1	1	1	2	1	3	1	0	4	0	1	2	3	0	1	0	3	2	2	1	3	18	0	3	0	4	4		5	0	0	0	0	0	0	0	0	0	0	0	0	0	0	0	0	0	0
1105	456	3	1	2	1	1	1	3	1	0	2	1	2	2	2	0	1	0	3	4	2	1	1	18	0	3	0	1	1	5	4	1	0	0	0	0	0	0	0	0	0	0	0	0	0	0	0	0	0
1106	1948	2	1	2	1	2	1	3	1	0	3	1	1	2	2	0	1	0	3	3	2	1	2	13	1	2	0	2	4		5	0	0	0	0	0	0	0	0	0	0	0	0	0	0	0	0	0	0
1107	912	3	1	2	2	2	1	3	1	0	2	0	1	2	2	0	1	0	3	3	2	1	2	8	1	3	0	1	1	9	4	1	0	0	0	0	0	0	0	0	0	0	0	0	0	0	0	0	0
1108	722	2	3	1	1	1	1	3	2	0	3	0	3	2	4	1	1	0	3	4	2	1	2	18	0	2	0	1	2	9	1	1	2	1	2	0	0	1	0	0	0	0	0	0	0	1	0	0	0
1109	1107	1	1	1	1	1	1	3	1	0	2	1	2	1	4	1	1	0	3	4	2	1	1	18	0	2	0	1	2	2	1	1	0	0	0	0	0	0	0	0	0	0	0	0	0	0	0	0	0
1110	1197	3	3	1	2	2	3	3	2	0	4	0	2	1	4	1	1	0	3	2	2	1	2	18	0	3	0	2	2	5	5	0	2	1	2	1	1	0	0	0	0	0	0	0	0	0	0	0	0
1111	537	2	3	1	2	2	3	3	2	0	4	0	2	2	4	1	1	0	1	2	2	1	2	18	0	3	0	2	2	5	5	0	0	0	0	0	0	0	0	0	0	0	0	0	0	0	0	0	0
1112	2656	3	5	2	2	2	3	1	1	0	2	0	1	1	4	1	1	0	3	2	2	1	3	18	0	3	0	1	4		5	0	1	1	1	0	0	0	0	0	0	1	0	0	0	0	0	0	0
1113	688	2	3	1	1	2	3	3	1	0	4	0	1	1	5	1	1	0	1	2	2	1	3	18	0	3	0	1	2	4	4	1	1	1	1	1	0	0	0	0	0	0	0	0	0	0	0	0	0
1114	539	2	3	1	1	2	3	3	1	0	4	0	1	2	5	1	1	0	3	2	2	1	3	18	0	2	0	1	4		5	0	1	1	1	0	0	0	0	0	0	0	0	0	0	1	0	0	0
1115	1795	1	2	1	1	1	1	3	1	0	2	0	2	2	4	1	1	0	3	2	2	1	1	18	0	1	0	1	2	9	5	0	2	1	2	1	0	0	0	1	0	0	0	0	0	0	0	0	0
1116	584	3	1	2	1	1	1	4	1	0	2	1	1	2	1	0	1	0	2	4	1	0	0			1	0	3	3		4	1	0	0	0	0	0	0	0	0	0	0	0	0	0	0	0	0	0
1117	1124	2	1	2	1	1	1	3	1	0	4	0	2	2	2	0	1	0	1	5	2	1	1	13	1	1	0	2	1	9	1	1	0	0	0	0	0	0	0	0	0	0	0	0	0	0	0	0	0
1118	2358	2	1	1	1	1	1	3	1	0	3	0	2	2	4	1	1	0	3	2	2	1	2	18	0	3	0	3	2	9	1	1	3	1	2	1	0	0	0	1	0	0	0	0	0	1	0	0	0
1119	503	3	1	2	1	2	1	3	1	0	3	0	1	2	1	0	1	0	2	4	1	0	0			1	0	2	3		4	1	0	0	0	0	0	0	0	0	0	0	0	0	0	0	0	0	0
1120	546	3	1	3	1	1	1	3	1	0	3	0	3	1	2	0	1	0	3	4	2	1	0			1	0	3	1	3	1	1	0	0	0	0	0	0	0	0	0	0	0	0	0	0	0	0	0
1121	569	3	1	3	1	2	1	4	2	0	3	1	1	2	2	0	1	0	1	4	1	0	0			1	0	5	3		4	1	0	0	0	0	0	0	0	0	0	0	0	0	0	0	0	0	0
1122	772	3	1	2	1	1	2	4	1	0	1	1	1	2	1	0	1	0	2	3	1	0	0			1	0	2	3		4	1	0	0	0	0	0	0	0	0	0	0	0	0	0	0	0	0	0
1123	778	2	1	3	1	2	1	3	1	0	2	1	2	2	2	0	1	0	3	3	2	1	1	18	0	1	0	4	1	9	5	0	0	0	0	0	0	0	0	0	0	0	0	0	0	0	0	0	0
1124	1650	1	2	3	1	1	1	3	2	0	2	1	2	2	2	0	1	0	1	4	2	1	1	1	1	2	0	4	1	1	1	1	0	0	0	0	0	0	0	0	0	0	0	0	0	0	0	0	0
1125	1232	2	1	3	1	2	2	1	1	0	2	0	1	1	2	0	1	0	3	2	2	1	2	16	1	3	0	3	4		5	0	0	0	0	0	0	0	0	0	0	0	0	0	0	0	0	0	0
1126	975	2	1	3	1	1	1	3	2	0	2	0	2	2	3	0	1	0	3	5	2	1	2	7	1	3	0	2	1	1	1	1	1	1	1	0	0	0	0	0	0	1	0	0	0	0	0	0	0
1127	362	3	1	2	1	2	2	4	0	0	1	0	1	1	1	0	1	0	3	2	1	0	0			1	0	2	3		4	1	0	0	0	0	0	0	0	0	0	0	0	0	0	0	0	0	0
1128	890	1	1	1	1	1	1	3	1	0	3	0	2	2	3	0	1	0	3	3	2	1	1	18	0	3	0	2	1	1	1	1	0	0	0	0	0	0	0	0	0	0	0	0	0	0	0	0	0
1129	423	3	2	3	1	2	2	1	1	0	2	0	1	1	2	0	1	0	2	4	1	0	0			1	0	3	4		5	0	0	0	0	0	0	0	0	0	0	0	0	0	0	0	0	0	0
1130	1935	2	2	1	1	1	1	3	1	0	2	0	2	1	5	1	1	0	1	2	2	1	2	18	0	3	0	1	2	4	1	1	1	1	1	1	0	0	0	0	0	0	0	0	0	0	0	0	0
1131	4867	2	5	1	1	1	1	1	1	0	2	0	2	1	5	1	1	0	1	3	4	0	3	18	0	2	0	0	2	1	5	0	2	1	2	1	0	0	0	1	0	0	0	0	0	0	0	0	0
1132	678	3	1	1	1	1	3	3	1	0	3	0	2	2	3	0	1	0	3	2	2	1	1	18	0	3	0	1	1	9	5	0	0	0	0	0	0	0	0	0	0	0	0	0	0	0	0	0	0
1133	1753	1	1	3	1	1	1	3	1	0	2	0	1	1	2	0	1	0	3	4	2	1	2	10	1	3	0	2	1	9	1	1	0	0	0	0	0	0	0	0	0	0	0	0	0	0	0	0	0
1134	1220	2	1	3	1	1	1	1	1	0	2	1	2	1	2	0	1	0	1	4	2	1	1	1	1	3	0	4	1	1	1	1	0	0	0	0	0	0	0	0	0	0	0	0	0	0	0	0	0
1135	898	3	1	3	1	1	1	1	0	0	2	1	1	2	2	0	2	0	4	3	2	1	3	17	1	3	0	1	4		5	0	0	0	0	0	0	0	0	0	0	0	0	0	0	0	0	0	0
1136	831	2	1	1	1	1	3	4	1	0	3	1	3	1	2	0	1	0	3	4	1	0	0			1	0	0	1	9	1	1	0	0	0	0	0	0	0	0	0	0	0	0	0	0	0	0	0
1137	625	1	5	1	1	2	1	3	3	0	4	1	3	2	1	0	1	0	2	4	1	0	0			0	1	5	3		5	0	0	0	0	0	0	0	0	0	0	0	0	0	0	0	0	0	0
1138	774	2	1	3	2	2	2	3	1	0	2	1	1	1	1	0	1	0	2	2	1	0	0			1	0	2	3		5	0	0	0	0	0	0	0	0	0	0	0	0	0	0	0	0	0	0
1139	914	3	1	3	1	1	2	3	1	0	3	1	2	2	2	0	1	0	3	4	1	0	0			1	0	3	3		5	0	0	0	0	0	0	0	0	0	0	0	0	0	0	0	0	0	0
1140	359	3	1	2	1	2	2	4	1	0	1	0	1	2	4	1	1	0	3	2	2	1	2	18	0	3	0	1	4		5	0	0	0	0	0	0	0	0	0	0	0	0	0	0	0	0	0	0
1141	1859	2	1	3	1	2	3	3	1	0	3	0	1	2	2	0	1	0	3	2	2	1	1	1	1	2	0	1	4		4	1	0	0	0	0	0	0	0	0	0	0	0	0	0	0	0	0	0
1142	1468	2	2	1	1	1	1	3	0	0	2	0	2	1	4	1	1	0	3	2	2	1	1	18	0	3	0	1	2	7	5	0	2	1	2	1	0	0	1	0	0	0	0	0	0	0	0	0	0
1143	1822	3	1	2	1	1	1	4	1	0	3	0	1	2	2	0	1	1	3	3	2	1	2	11	1	2	0	3	4		5	0	0	0	0	0	0	0	0	0	0	0	0	0	0	0	0	0	0
1144	1962	1	1	1	1	1	1	3	1	0	2	0	2	2	3	0	1	0	3	3	2	1	1	18	0	3	0	2	2	7	1	1	1	1	1	0	0	0	1	0	0	0	0	0	0	0	0	0	0
1145	824	3	1	3	1	2	2	2	1	0	3	1	2	2	2	0	2	0	4	4	2	1	3	16	1	3	0	1	1	2	1	1	0	0	0	0	0	0	0	0	0	0	0	0	0	0	0	0	0
1146	1405	1	5	2	2	2	3	4	1	0	2	0	2	2	2	0	1	0	3	3	2	1	2	13	1	2	0	1	4		5	0	0	0	0	0	0	0	0	0	0	0	0	0	0	0	0	0	0
1147	1061	2	1	3	1	2	1	3	1	0	2	1	3	2	1	0	1	0	2	4	1	0	0			0	1	5	3		5	0	0	0	0	0	0	0	0	0	0	0	0	0	0	0	0	0	0
1148	792	2	1	2	1	1	1	3	1	0	3	1	2	2	2	0	1	0	2	3	1	0	0			1	0	3	3		4	1	0	0	0	0	0	0	0	0	0	0	0	0	0	0	0	0	0
1149	828	3	1	3	1	1	1	4	1	0	3	1	2	2	1	0	1	0	2	4	1	0	0			1	0	5	3		5	0	0	0	0	0	0	0	0	0	0	0	0	0	0	0	0	0	0
1150	904	2	1	1	1	1	1	4	2	0	2	1	2	2	2	0	1	0	2	3	1	0	0			0	1	3	3		5	0	0	0	0	0	0	0	0	0	0	0	0	0	0	0	0	0	0
1151	344	3	1	2	1	2	2	4	1	0	1	1	1	1	4	1	1	0	3	4	2	1	2	18	0	3	0	1	4		5	0	0	0	0	0	0	0	0	0	0	0	0	0	0	0	0	0	0
1152	1394	3	2	3	2	1	2	3	1	0	3	1	2	2	2	0	1	0	3	4	2	1	1	1	1	2	0	3	1	1	1	1	0	0	0	0	0	0	0	0	0	0	0	0	0	0	0	0	0
1153	857	2	1	2	1	1	1	3	3	1	3	0	2	2	1	0	1	0	2	4	1	0	0			0	1	3	3		5	0	0	0	0	0	0	0	0	0	0	0	0	0	0	0	0	0	0
1154	790	3	1	3	1	2	2	1	0	0	2	1	1	2	1	0	1	0	3	3	1	0	0			1	0	5	3		5	0	1	1	1	0	0	0	0	0	0	0	0	0	0	1	0	0	0
1155	286	2	1	1	2	2	3	3	1	0	4	0	2	2	3	0	1	0	3	1	2	1	2	18	0	3	0	1	4		4	1	0	0	0	0	0	0	0	0	0	0	0	0	0	0	0	0	0
1156	1794	2	1	1	1	1	1	3	0	0	3	0	2	1	2	0	1	0	1	4	2	1	1	3	1	1	0	3	1	1	1	1	0	0	0	0	0	0	0	0	0	0	0	0	0	0	0	0	0
1157	1844	2	1	1	1	1	1	3	0	0	2	0	2	2	2	0	1	0	1	4	1	0	0			1	0	1	1	9	1	1	0	0	0	0	0	0	0	0	0	0	0	0	0	0	0	0	0
1158	2489	1	2	1	1	1	1	3	1	0	2	0	3	1	4	1	1	0	1	3	2	1	2	18	0	1	0	1	2	7	5	0	2	1	2	1	0	0	1	0	0	0	0	0	0	0	0	0	0
1159	714	1	1	3	1	2	1	1	1	0	2	0	1	2	2	0	2	0	4	2	2	1	2	18	0	1	0	2	4		4	1	0	0	0	0	0	0	0	0	0	0	0	0	0	0	0	0	0
1160	461	3	1	2	2	2	1	3	1	0	2	1	2	2	1	0	1	0	2	4	1	0	0			1	0	3	3		4	1	0	0	0	0	0	0	0	0	0	0	0	0	0	0	0	0	0
1161	606	2	1	3	1	1	3	4	1	0	3	1	2	2	2	0	1	0	2	4	1	0	0			0	1	4	3		5	0	0	0	0	0	0	0	0	0	0	0	0	0	0	0	0	0	0
1162	1095	2	1	1	2	2	2	4	2	0	3	1	3	1	1	0	1	0	2	4	1	0	0			1	0	5	3		5	0	0	0	0	0	0	0	0	0	0	0	0	0	0	0	0	0	0
1163	666	1	1	2	2	2	1	4	1	0	2	1	1	1	2	0	1	0	2	4	1	0	0			1	0	5	3		5	0	0	0	0	0	0	0	0	0	0	0	0	0	0	0	0	0	0
1164	1448	2	1	2	2	2	3	3	0	0	2	0	1	2	1	0	1	0	2	3	1	0	0			3	0	5	3		4	1	0	0	0	0	0	0	0	0	0	0	0	0	0	0	0	0	0
1165	1180	2	3	3	2	2	3	3	1	0	4	1	1	1	2	0	1	0	3	4	2	1	1	1	1	2	0	4	1	2	1	1	0	0	0	0	0	0	0	0	0	0	0	0	0	0	0	0	0
1167	652	3	2	2	2	2	1	1	1	0	2	0	1	1	2	0	1	0	2	3	1	0	0			1	0	1	3		4	1	0	0	0	0	0	0	0	0	0	0	0	0	0	0	0	0	0
1168	771	2	3	2	1	1	1	4	2	0	3	0	2	1	2	0	1	0	2	4	1	0	0			0	1	5	3		4	1	0	0	0	0	0	0	0	0	0	0	0	0	0	0	0	0	0
1169	1056	2	5	2	2	2	3	4	1	0	2	0	2	1	2	0	1	0	3	2	2	1	2	13	1	2	0	1	4		5	0	0	0	0	0	0	0	0	0	0	0	0	0	0	0	0	0	0
1170	870	2	3	3	2	2	1	3	1	0	3	1	2	2	2	0	1	0	3	2	2	1	1	6	1	1	0	2	1	5	5	0	0	0	0	0	0	0	0	0	0	0	0	0	0	0	0	0	0
1171	1550	2	1	2	1	1	1	4	1	0	3	0	1	1	2	0	1	0	2	3	1	0	0			1	0	3	3		5	0	0	0	0	0	0	0	0	0	0	0	0	0	0	0	0	0	0
1172	1178	3	5	1	2	1	3	1	2	0	4	1	3	2	2	0	1	0	2	4	1	0	0			1	0	2	1	5	1	1	0	0	0	0	0	0	0	0	0	0	0	0	0	0	0	0	0
1173	709	2	1	3	2	1	2	4	0	0	2	1	1	2	2	0	2	1	2	4	1	0	0			2	0	3	3		5	0	0	0	0	0	0	0	0	0	0	0	0	0	0	0	0	0	0
1174	385	3	5	3	2	2	3	1	1	0	2	1	1	1	2	0	1	0	3	4	2	1	2	5	1	3	0	3	1	6	4	1	0	0	0	0	0	0	0	0	0	0	0	0	0	0	0	0	0
1175	788	3	2	3	2	2	2	3	1	0	2	0	1	1	2	0	1	0	3	2	2	1	2	15	1	2	0	1	4		4	1	0	0	0	0	0	0	0	0	0	0	0	0	0	0	0	0	0
1176	826	3	1	1	2	2	1	3	1	0	3	1	2	2	2	0	1	0	2	4	1	0	0			1	0	3	1	9	5	0	0	0	0	0	0	0	0	0	0	0	0	0	0	0	0	0	0
1177	564	2	2	3	2	2	2	3	1	0	2	0	1	1	2	0	1	0	3	2	2	1	2	17	1	2	0	1	4		4	1	0	0	0	0	0	0	0	0	0	0	0	0	0	0	0	0	0
1178	473	3	2	3	2	2	2	3	1	0	2	0	1	2	2	0	1	0	3	2	2	1	2	15	1	2	0	1	4		4	1	0	0	0	0	0	0	0	0	0	0	0	0	0	0	0	0	0
1180	566	3	2	3	2	2	2	3	1	0	2	0	1	2	2	0	1	0	3	1	2	1	2	17	1	2	0	1	4		4	1	0	0	0	0	0	0	0	0	0	0	0	0	0	0	0	0	0
1181	2147	2	1	1	1	1	2	4	1	0	3	0	3	1	2	0	1	0	1	4	2	1	2	2	1	1	0	3	1	4	5	0	0	0	0	0	0	0	0	0	0	0	0	0	0	0	0	0	0
1182	1233	2	1	2	1	1	1	4	1	0	4	0	2	2	1	0	1	0	3	2	1	0	0			0	1	2	3		5	0	0	0	0	0	0	0	0	0	0	0	0	0	0	0	0	0	0
1183	940	2	1	1	1	1	1	4	2	0	2	0	2	2	4	1	1	0	3	3	4	0	3	18	0	3	0	0	2	2	1	1	0	0	0	0	0	0	0	0	0	0	0	0	0	0	0	0	0
1184	864	1	1	1	1	1	1	3	1	0	3	0	2	1	2	0	1	0	3	5	1	0	0			0	1	1	3		5	0	0	0	0	0	0	0	0	0	0	0	0	0	0	0	0	0	0
1185	1054	1	1	1	1	1	1	4	2	0	3	1	2	2	1	0	1	0	2	3	1	0	0			0	1	5	3		4	1	0	0	0	0	0	0	0	0	0	0	0	0	0	0	0	0	0
1186	3043	3	1	3	2	1	2	3	1	0	3	0	2	1	2	0	1	0	3	4	2	1	1	14	1	2	0	1	4		5	0	0	0	0	0	0	0	0	0	0	0	0	0	0	0	0	0	0
1187	338	3	1	2	1	2	3	3	1	0	3	0	1	1	2	0	1	0	2	4	1	0	0			1	0	0	3		4	1	0	0	0	0	0	0	0	0	0	0	0	0	0	0	0	0	0
1188	584	3	2	1	1	1	1	3	1	0	2	1	2	1	3	0	1	0	3	3	2	1	1	18	0	1	0	1	4		1	1	0	0	0	0	0	0	0	0	0	0	0	0	0	0	0	0	0
1189	282	2	1	2	1	2	1	3	1	0	3	0	1	1	2	0	1	0	3	3	2	1	2	18	0	3	0	1	1	9	4	1	0	0	0	0	0	0	0	0	0	0	0	0	0	0	0	0	0
1190	1248	3	1	1	1	1	1	3	1	0	2	0	1	1	2	0	1	0	3	5	3	0	2	6	1	0	1	2	4		4	1	6	1	2	1	1	1	1	1	1	0	0	0	0	0	0	0	0
1191	776	2	1	2	1	1	1	3	3	0	3	1	2	2	2	0	1	0	2	4	1	0	0			2	0	5	3		5	0	0	0	0	0	0	0	0	0	0	0	0	0	0	0	0	0	0
1192	240	3	1	2	1	2	1	3	1	0	3	0	1	2	2	0	1	0	2	3	2	1	2	18	0	3	0	1	1	1	4	1	0	0	0	0	0	0	0	0	0	0	0	0	0	0	0	0	0
1193	1082	2	1	1	2	2	3	3	0	0	3	1	2	1	2	0	1	0	2	4	1	0	0			0	1	0	1	2	1	1	0	0	0	0	0	0	0	0	0	0	0	0	0	0	0	0	0
1194	561	2	3	3	2	2	3	1	1	0	4	0	2	1	4	1	1	0	3	2	2	1	2	18	0	3	0	2	2	5	5	0	1	1	1	1	0	0	0	0	0	0	0	0	0	0	0	0	0
1195	1196	2	1	1	1	1	3	3	0	0	2	0	2	2	2	0	1	0	3	3	2	1	2	18	0	2	0	1	1	5	1	1	0	0	0	0	0	0	0	0	0	0	0	0	0	0	0	0	0
1196	681	3	1	2	1	2	1	3	1	0	2	1	2	1	1	0	1	0	2	3	1	0	0			1	0	3	3		4	1	0	0	0	0	0	0	0	0	0	0	0	0	0	0	0	0	0
1197	742	1	1	1	2	1	3	2	1	0	4	0	2	2	2	0	1	0	1	4	1	0	0			1	0	2	3		5	0	0	0	0	0	0	0	0	0	0	0	0	0	0	0	0	0	0
1198	607	3	5	1	1	1	4	1	3	1	4	0	3	1	2	0	1	0	3	3	2	1	1	14	1	3	0	2	1	9	5	0	0	0	0	0	0	0	0	0	0	0	0	0	0	0	0	0	0
1199	1159	2	3	2	1	2	1	3	2	0	3	0	3	2	3	0	1	0	3	4	3	0	2	18	0	2	0	3	1	3	1	1	0	0	0	0	0	0	0	0	0	0	0	0	0	0	0	0	0
1200	548	2	3	2	1	1	1	3	1	0	3	0	3	1	5	1	1	0	1	2	2	1	3	18	0	3	0	2	2	8	5	0	1	1	1	0	0	0	0	0	0	0	0	1	0	0	0	0	0
1201	720	2	1	3	1	2	2	3	0	0	1	1	1	1	2	0	1	0	3	4	1	0	0			3	0	5	3		5	0	1	1	1	0	0	0	0	0	0	0	0	0	0	0	0	0	0
1202	725	2	1	1	2	2	4	3	1	0	2	0	1	2	1	0	1	0	3	2	1	0	0			3	0	5	3		5	0	0	0	0	0	0	0	0	0	0	0	0	0	0	0	0	0	0
1203	3277	1	1	1	1	1	1	3	1	0	3	0	2	1	3	0	1	0	1	4	2	1	1	18	0	3	0	1	1	5	1	1	1	1	1	1	0	0	0	0	0	0	0	0	0	0	0	0	0
1204	464	2	4	3	1	1	1	3	3	0	2	0	3	1	2	0	1	1	3	4	1	0	0			0	1	1	3		4	1	0	0	0	0	0	0	0	0	0	0	0	0	0	0	0	0	0
1205	3849	2	4	1	1	1	3	3	2	0	4	0	3	2	3	0	1	0	1	4	3	0	1	18	0	1	0	0	1	1	1	1	0	0	0	0	0	0	0	0	0	0	0	0	0	0	0	0	0
1206	4538	3	2	1	1	1	1	3	1	0	3	0	2	2	3	0	1	0	3	3	2	1	1	18	0	2	0	1	2	2	1	1	0	0	0	0	0	0	0	0	0	0	0	0	0	0	0	0	0
1207	327	3	4	3	1	2	2	4	1	0	2	0	1	1	5	1	1	0	3	1	2	1	3	18	0	2	0	1	4		5	0	0	0	0	0	0	0	0	0	0	0	0	0	0	0	0	0	0
1208	731	2	5	3	2	2	4	1	1	1	3	1	1	1	2	0	1	0	3	2	2	1	1	1	1	0	1	2	4		5	0	0	0	0	0	0	0	0	0	0	0	0	0	0	0	0	0	0
1209	1243	2	1	1	2	1	3	4	1	0	3	0	2	2	2	0	1	0	3	3	2	1	2	4	1	1	0	2	1	6	5	0	0	0	0	0	0	0	0	0	0	0	0	0	0	0	0	0	0
1210	734	2	1	2	1	2	1	4	0	0	2	0	2	1	1	0	1	0	3	2	1	0	0			1	0	2	3		4	1	0	0	0	0	0	0	0	0	0	0	0	0	0	0	0	0	0
1211	585	3	2	1	1	1	3	3	2	1	3	0	2	2	2	0	1	0	2	5	1	0	0			1	0	1	3		4	1	0	0	0	0	0	0	0	0	0	0	0	0	0	0	0	0	0
1212	479	2	5	3	2	2	4	1	1	1	3	1	1	2	2	0	1	0	3	3	2	1	1	1	1	3	0	2	4		5	0	0	0	0	0	0	0	0	0	0	0	0	0	0	0	0	0	0
1213	584	2	1	2	1	2	1	3	2	0	2	1	2	2	3	0	1	0	3	2	2	1	2	18	0	3	0	0	1	9	4	1	0	0	0	0	0	0	0	0	0	0	0	0	0	0	0	0	0
1214	1576	2	2	1	1	2	2	3	1	0	4	0	2	1	3	0	1	0	2	3	2	1	3	18	0	3	0	1	1	9	5	0	0	0	0	0	0	0	0	0	0	0	0	0	0	0	0	0	0
1215	354	1	2	1	2	2	3	4	1	0	2	0	2	2	3	0	1	0	3	3	2	1	2	18	0	3	0	2	1	7	5	0	0	0	0	0	0	0	0	0	0	0	0	0	0	0	0	0	0
1216	1206	2	5	2	1	2	4	2	1	0	2	1	1	2	2	0	1	0	2	4	1	0	0			3	0	5	3		5	0	0	0	0	0	0	0	0	0	0	0	0	0	0	0	0	0	0
1217	329	1	1	2	2	2	4	3	0	0	2	1	1	1	2	0	1	0	2	1	1	0	0			1	0	1	3		5	0	0	0	0	0	0	0	0	0	0	0	0	0	0	0	0	0	0
1218	697	2	5	3	2	2	4	1	1	1	3	1	1	1	4	1	1	0	3	1	2	1	2	18	0	0	1	2	4		5	0	2	1	2	1	0	0	1	0	0	0	0	0	0	0	0	0	0
1219	678	3	1	1	2	2	2	4	2	0	3	0	2	2	1	0	1	0	2	4	1	0	0			1	0	5	3		4	1	0	0	0	0	0	0	0	0	0	0	0	0	0	0	0	0	0
1220	543	2	5	3	2	2	4	1	1	1	3	1	1	2	4	1	1	0	3	1	2	1	2	18	0	0	1	2	4		5	0	0	0	0	0	0	0	0	0	0	0	0	0	0	0	0	0	0
1221	1196	2	1	1	2	2	3	3	0	0	1	0	1	2	2	0	1	0	3	2	2	1	2	5	1	1	0	2	4		5	0	0	0	0	0	0	0	0	0	0	0	0	0	0	0	0	0	0
1222	1988	2	1	1	1	1	1	3	1	0	3	1	2	2	3	0	1	0	1	4	2	1	1	18	0	3	0	1	1	9	1	1	0	0	0	0	0	0	0	0	0	0	0	0	0	0	0	0	0
1223	1015	2	1	1	2	2	1	4	2	0	3	1	2	2	2	0	1	0	2	4	1	0	0			1	0	5	3		5	0	0	0	0	0	0	0	0	0	0	0	0	0	0	0	0	0	0
1224	2139	2	4	2	1	2	1	1	0	0	1	1	1	2	2	0	1	0	2	4	1	0	0			2	0	3	1	9	5	0	0	0	0	0	0	0	0	0	0	0	0	0	0	0	0	0	0
1225	2540	2	1	1	1	1	1	3	2	0	4	1	3	1	3	0	1	0	1	4	2	1	1	18	0	2	0	1	1	1	1	1	1	1	1	0	0	0	0	0	0	0	0	0	0	0	0	1	0
1226	2350	1	2	1	1	1	1	3	1	0	2	1	3	2	2	0	1	0	1	5	2	1	0			1	0	1	1	3	5	0	0	0	0	0	0	0	0	0	0	0	0	0	0	0	0	0	0
1227	941	3	1	1	2	1	2	3	1	0	4	1	2	2	2	0	1	0	3	4	2	1	2	10	1	3	0	2	1	9	1	1	0	0	0	0	0	0	0	0	0	0	0	0	0	0	0	0	0
1228	499	3	1	1	1	1	1	4	2	0	3	0	2	2	2	0	1	0	1	4	1	0	0			0	1	3	3		5	0	0	0	0	0	0	0	0	0	0	0	0	0	0	0	0	0	0
1229	3292	3	1	1	2	2	3	4	1	0	2	0	1	1	2	0	1	0	3	3	2	1	3	6	1	3	0	0	1	5	1	1	0	0	0	0	0	0	0	0	0	0	0	0	0	0	0	0	0
1230	792	2	2	1	1	2	2	3	1	0	4	0	2	2	3	0	1	0	3	2	2	1	3	18	0	3	0	1	1	9	5	0	0	0	0	0	0	0	0	0	0	0	0	0	0	0	0	0	0
1231	2143	2	1	1	2	2	1	4	2	0	3	1	3	2	2	0	1	0	3	2	2	1	2	13	1	3	0	3	4		5	0	0	0	0	0	0	0	0	0	0	0	0	0	0	0	0	0	0
1232	1114	3	1	1	1	2	1	3	1	0	4	1	2	2	2	0	1	0	3	4	1	0	0			1	0	1	1	2	1	1	2	1	2	0	0	0	0	0	0	0	0	0	1	1	0	0	0
1233	905	3	1	1	1	1	2	4	2	0	2	1	2	2	2	0	1	0	2	4	1	0	0			0	1	0	1	4	1	1	0	0	0	0	0	0	0	0	0	0	0	0	0	0	0	0	0
1234	344	1	1	3	1	1	1	4	3	0	4	0	3	1	2	0	1	0	2	4	1	0	0			3	0	0	3		4	1	0	0	0	0	0	0	0	0	0	0	0	0	0	0	0	0	0
1235	241	1	2	3	1	1	1	4	3	0	4	0	3	1	2	0	1	0	1	5	2	1	1	18	0	2	0	1	1	1	3	0	0	0	0	0	0	0	0	0	0	0	0	0	0	0	0	0	0
1237	1009	3	2	3	2	2	4	3	1	0	2	0	1	1	5	1	1	0	3	3	2	1	1	18	0	2	0	1	2	7	5	0	2	1	2	1	0	0	1	0	0	0	0	0	0	0	0	0	0
1238	1117	2	1	1	1	1	1	4	3	0	3	1	1	2	2	0	1	0	2	4	1	0	0			1	0	2	3		4	1	0	0	0	0	0	0	0	0	0	0	0	0	0	0	0	0	0
1239	1904	3	1	1	1	1	2	3	2	0	2	1	1	2	3	0	1	0	3	4	2	1	2	8	1	3	0	3	1	1	1	1	0	0	0	0	0	0	0	0	0	0	0	0	0	0	0	0	0
1240	3944	2	1	3	1	1	2	3	1	0	2	0	1	2	2	0	1	0	1	5	1	0	0			0	1	3	3		5	0	0	0	0	0	0	0	0	0	0	0	0	0	0	0	0	0	0
1241	2175	3	1	2	1	1	1	3	1	0	2	0	2	2	2	0	1	0	1	3	2	1	1	18	0	3	0	2	1	1	1	1	0	0	0	0	0	0	0	0	0	0	0	0	0	0	0	0	0
1242	1984	2	1	1	1	1	2	3	1	0	2	1	1	1	3	0	1	0	1	4	2	1	2	9	1	2	0	1	1	2	1	1	0	0	0	0	0	0	0	0	0	0	0	0	0	0	0	0	0
1243	547	2	1	3	1	1	1	4	1	0	2	1	2	2	2	0	1	0	1	5	1	0	0			1	0	3	3		5	0	0	0	0	0	0	0	0	0	0	0	0	0	0	0	0	0	0
1244	906	3	1	3	2	2	2	4	0	0	4	0	2	1	2	0	1	0	2	4	1	0	0			1	0	3	3		4	1	0	0	0	0	0	0	0	0	0	0	0	0	0	0	0	0	0
1245	747	3	1	3	1	1	1	4	1	0	3	0	3	2	1	0	1	0	2	4	1	0	0			0	1	1	3		4	1	0	0	0	0	0	0	0	0	0	0	0	0	0	0	0	0	0
1246	1005	2	5	3	1	1	1	3	1	0	3	1	3	2	2	0	1	0	2	4	1	0	0			1	0	5	3		5	0	0	0	0	0	0	0	0	0	0	0	0	0	0	0	0	0	0
1247	702	2	1	2	2	2	3	3	1	1	3	0	1	2	2	0	1	0	3	2	2	1	2	12	1	3	0	1	4		5	0	0	0	0	0	0	0	0	0	0	0	0	0	0	0	0	0	0
1248	896	3	1	3	1	2	1	3	1	0	2	1	1	2	1	0	1	0	2	3	1	0	0			1	0	3	1	5	4	1	0	0	0	0	0	0	0	0	0	0	0	0	0	0	0	0	0
1249	1262	1	2	1	2	2	3	3	1	0	3	1	2	1	2	0	1	0	1	4	2	1	1	2	1	0	1	2	1	3	1	1	0	0	0	0	0	0	0	0	0	0	0	0	0	0	0	0	0
1250	1676	2	1	1	1	1	3	3	2	0	3	1	2	2	3	0	1	0	3	4	2	1	1	7	1	3	0	5	1	1	1	1	0	0	0	0	0	0	0	0	0	0	0	0	0	0	0	0	0
1251	2269	1	1	1	1	2	1	3	1	0	3	1	2	2	2	0	1	0	3	4	2	1	2	1	1	2	0	4	1	3	1	1	0	0	0	0	0	0	0	0	0	0	0	0	0	0	0	0	0
1252	641	2	1	3	1	2	1	3	1	0	2	1	1	2	2	0	1	0	2	4	1	0	0			1	0	3	3		5	0	0	0	0	0	0	0	0	0	0	0	0	0	0	0	0	0	0
1253	761	1	1	1	1	1	1	3	1	0	3	0	2	2	2	0	1	0	1	4	1	0	0			1	0	2	1	3	1	1	0	0	0	0	0	0	0	0	0	0	0	0	0	0	0	0	0
1254	909	2	1	1	1	1	3	1	3	1	2	1	2	2	2	0	1	0	2	4	1	0	0			0	1	5	3		4	1	0	0	0	0	0	0	0	0	0	0	0	0	0	0	0	0	0
1255	338	2	1	3	2	2	1	4	1	0	3	1	1	2	2	0	1	0	2	4	1	0	0			1	0	0	3		4	1	0	0	0	0	0	0	0	0	0	0	0	0	0	0	0	0	0
1256	772	3	1	3	1	1	1	1	1	0	3	0	2	2	3	0	1	0	3	4	3	0	1	18	0	3	0	1	4		5	0	0	0	0	0	0	0	0	0	0	0	0	0	0	0	0	0	0
1257	547	3	2	1	1	1	1	3	2	1	3	1	3	1	2	0	1	0	3	4	1	0	0			0	1	0	1	9	5	0	0	0	0	0	0	0	0	0	0	0	0	0	0	0	0	0	0
1258	631	2	1	1	1	2	3	1	3	1	2	1	2	1	3	0	1	0	3	3	2	1	1	18	0	2	0	4	1	2	1	1	1	1	1	0	0	0	0	0	0	0	0	0	0	1	0	0	0
1259	439	2	1	1	1	1	3	1	3	1	2	1	2	2	3	0	1	0	3	4	2	1	1	18	0	1	0	2	1	5	1	1	1	1	1	0	0	0	1	0	0	0	0	0	0	0	0	0	0
1260	7370	2	2	2	2	2	3	1	0	0	3	1	1	2	4	1	1	0	3	2	2	1	3	18	0	3	0	1	4		5	0	1	1	1	1	0	0	0	0	0	0	0	0	0	0	0	0	0
1261	2019	3	1	2	2	2	1	2	0	0	1	1	1	1	1	0	1	0	3	2	1	0	0			3	0	4	3		4	1	0	0	0	0	0	0	0	0	0	0	0	0	0	0	0	0	0
1262	607	3	3	2	2	1	2	4	1	0	3	0	1	1	5	1	1	0	3	2	4	0	3	18	0	3	0	1	2	9	1	1	1	1	1	1	0	0	0	0	0	0	0	0	0	0	0	0	0
1263	2438	1	1	3	1	1	1	3	1	0	3	0	1	1	3	0	1	0	3	3	2	1	1	18	0	3	0	3	1	4	1	1	0	0	0	0	0	0	0	0	0	0	0	0	0	0	0	0	0
1264	1383	1	1	3	1	1	1	3	3	0	4	1	2	1	3	0	2	0	4	4	2	1	1	18	0	3	0	2	4		5	0	0	0	0	0	0	0	0	0	0	0	0	0	0	0	0	0	0
1265	953	2	1	1	2	2	3	3	1	0	3	0	2	2	1	0	1	0	3	2	1	0	0			1	0	1	3		5	0	0	0	0	0	0	0	0	0	0	0	0	0	0	0	0	0	0
1266	820	3	1	2	1	2	3	1	1	0	3	1	1	2	2	0	1	0	2	4	1	0	0			1	0	5	3		5	0	0	0	0	0	0	0	0	0	0	0	0	0	0	0	0	0	0
1267	900	2	2	2	1	1	1	4	1	0	2	0	2	1	2	0	1	0	3	4	1	0	0			0	1	1	3		4	1	0	0	0	0	0	0	0	0	0	0	0	0	0	0	0	0	0
1268	574	3	3	2	2	1	3	3	1	0	3	0	1	2	2	0	1	0	3	2	2	1	2	12	1	3	0	3	1	3	5	0	0	0	0	0	0	0	0	0	0	0	0	0	0	0	0	0	0
1269	1233	1	1	2	1	1	1	3	1	0	3	1	2	2	3	0	1	0	4	4	2	1	1	18	0	3	0	1	1	4	1	1	0	0	0	0	0	0	0	0	0	0	0	0	0	0	0	0	0
1270	679	2	1	2	1	1	1	3	3	1	3	1	3	1	1	0	1	0	2	2	1	0	0			1	0	3	3		5	0	0	0	0	0	0	0	0	0	0	0	0	0	0	0	0	0	0
1271	659	3	5	1	2	2	1	3	0	0	4	0	2	1	2	0	1	0	2	4	2	1	2	9	1	2	0	0	4		5	0	0	0	0	0	0	0	0	0	0	0	0	0	0	0	0	0	0
1272	1180	2	1	2	1	2	3	3	1	0	3	1	3	1	2	0	1	0	3	4	2	1	2	1	1	2	0	4	1	4	5	0	0	0	0	0	0	0	0	0	0	0	0	0	0	0	0	0	0
1273	750	2	3	2	1	1	1	3	3	0	3	1	2	2	2	0	1	0	1	4	2	1	1	1	1	0	1	3	1	4	1	1	0	0	0	0	0	0	0	0	0	0	0	0	0	0	0	0	0
1274	753	2	1	1	1	2	1	3	2	0	3	1	2	2	2	0	1	0	1	5	1	0	0			0	1	4	3		5	0	0	0	0	0	0	0	0	0	0	0	0	0	0	0	0	0	0
1275	1595	2	1	2	1	2	3	3	2	0	3	0	1	2	1	0	1	0	2	3	1	0	0			3	0	4	3		5	0	1	1	1	0	0	0	0	0	0	0	0	0	0	0	1	0	0
1276	913	1	1	2	1	1	1	4	1	0	3	1	2	2	2	0	1	0	2	4	1	0	0			0	1	2	3		5	0	0	0	0	0	0	0	0	0	0	0	0	0	0	0	0	0	0
1277	1441	3	3	2	2	2	4	3	0	0	2	1	1	2	2	0	1	0	3	4	2	1	1	1	1	2	0	1	1	4	4	1	0	0	0	0	0	0	0	0	0	0	0	0	0	0	0	0	0
1278	1486	3	1	2	1	1	2	3	1	0	3	1	2	2	2	0	1	0	3	4	2	1	1	18	0	2	0	2	1	1	1	1	0	0	0	0	0	0	0	0	0	0	0	0	0	0	0	0	0
1279	625	3	1	1	2	2	1	3	2	0	3	0	1	2	3	0	1	0	3	2	2	1	2	18	0	3	0	2	4		5	0	0	0	0	0	0	0	0	0	0	0	0	0	0	0	0	0	0
1280	4953	3	2	3	2	2	4	3	1	0	2	0	1	2	5	1	1	0	3	2	2	1	3	4	1	3	0	1	4		5	0	2	1	2	1	0	0	0	0	0	0	0	0	0	0	0	0	0
1281	701	2	1	2	1	2	3	3	2	0	3	0	1	2	2	0	1	0	3	2	2	1	3	10	1	3	0	4	1	9	5	0	1	1	1	0	0	0	0	0	0	0	0	0	0	0	1	0	0
1282	1900	3	3	2	2	2	3	3	1	0	3	1	1	1	2	0	1	0	3	3	2	1	1	1	1	2	0	4	1	4	5	0	0	0	0	0	0	0	0	0	0	0	0	0	0	0	0	0	0
1283	2496	3	3	2	1	1	2	3	1	0	3	1	1	1	2	0	1	0	1	4	2	1	2	9	1	1	0	5	1	1	1	1	1	1	1	1	0	0	0	0	0	0	0	0	0	0	0	0	0
1284	321	3	1	1	1	1	1	1	2	0	3	1	2	1	2	0	1	0	2	4	1	0	2	18	0	3	0	1	3		3	0	0	0	0	0	0	0	0	0	0	0	0	0	0	0	0	0	0
1285	1255	2	1	3	2	2	1	3	1	0	2	0	1	1	2	0	1	0	2	4	1	0	0			2	0	3	3		4	1	0	0	0	0	0	0	0	0	0	0	0	0	0	0	0	0	0
1286	1121	2	5	3	1	1	1	3	0	0	1	0	2	1	2	0	1	0	2	4	1	0	0			1	0	0	1	2	1	1	0	0	0	0	0	0	0	0	0	0	0	0	0	0	0	0	0
1287	2674	2	1	2	2	2	3	1	1	0	3	0	1	1	2	0	1	0	4	3	1	0	0			3	0	2	1	4	5	0	0	0	0	0	0	0	0	0	0	0	0	0	0	0	0	0	0
1288	1281	3	1	2	1	1	1	3	3	1	2	0	3	1	1	0	1	0	3	2	1	0	0			1	0	3	3		5	0	0	0	0	0	0	0	0	0	0	0	0	0	0	0	0	0	0
1289	621	2	1	2	1	2	3	3	2	0	3	0	1	1	2	0	1	0	1	4	2	1	3	10	1	2	0	4	1	9	5	0	0	0	0	0	0	0	0	0	0	0	0	0	0	0	0	0	0
1290	278	1	2	1	2	2	1	4	3	0	2	0	1	1	2	0	2	1	4	2	4	0	3	16	1	3	0	0	3		1	1	0	0	0	0	0	0	0	0	0	0	0	0	0	0	0	0	0
1291	785	3	1	3	1	1	5	3	2	0	3	0	3	1	2	0	1	0	2	5	1	0	0			0	1	4	3		4	1	0	0	0	0	0	0	0	0	0	0	0	0	0	0	0	0	0
1292	704	1	2	1	1	1	1	3	3	0	4	1	3	1	2	0	1	0	2	4	1	0	0			1	0	4	3		5	0	0	0	0	0	0	0	0	0	0	0	0	0	0	0	0	0	0
1293	452	3	2	3	2	2	2	3	1	0	2	0	1	1	3	0	1	0	3	2	2	1	3	18	0	3	0	1	4		4	1	0	0	0	0	0	0	0	0	0	0	0	0	0	0	0	0	0
1294	1026	3	1	1	1	1	1	3	1	0	3	1	2	2	2	0	1	0	1	4	2	1	2	18	0	3	0	1	1	1	1	1	0	0	0	0	0	0	0	0	0	0	0	0	0	0	0	0	0
1295	376	3	2	3	2	2	2	3	1	0	2	0	1	2	3	0	1	0	3	1	2	1	3	18	0	3	0	1	4		4	1	0	0	0	0	0	0	0	0	0	0	0	0	0	0	0	0	0
1296	1549	2	1	2	1	2	3	3	2	0	3	0	1	2	1	0	1	0	3	3	1	0	0			2	0	4	3		5	0	0	0	0	0	0	0	0	0	0	0	0	0	0	0	0	0	0
1297	335	1	2	1	1	1	1	4	1	0	3	0	2	1	2	0	1	0	3	4	3	0	0			0	1	0	4		4	1	0	0	0	0	0	0	0	0	0	0	0	0	0	0	0	0	0
1298	5233	2	1	2	1	1	3	3	2	0	2	1	1	2	2	0	1	0	1	4	2	1	2	4	1	3	0	5	1	4	1	1	0	0	0	0	0	0	0	0	0	0	0	0	0	0	0	0	0
1299	565	2	1	1	1	2	1	4	1	1	3	0	2	2	4	1	1	0	3	2	4	0	2	18	0	3	0	4	2	9	5	0	0	0	0	0	0	0	0	0	0	0	0	0	0	0	0	0	0
1300	438	3	1	1	1	2	1	3	2	0	2	1	2	2	2	0	1	0	2	4	1	0	0			1	0	5	3		4	1	0	0	0	0	0	0	0	0	0	0	0	0	0	0	0	0	0
1301	1256	2	1	3	2	1	1	3	1	0	2	0	1	2	2	0	1	0	3	3	2	1	2	12	1	3	0	2	4		4	1	0	0	0	0	0	0	0	0	0	0	0	0	0	0	0	0	0
1302	816	2	4	3	2	2	4	1	1	0	3	1	1	1	2	0	1	0	2	4	1	0	0			0	1	1	3		4	1	0	0	0	0	0	0	0	0	0	0	0	0	0	0	0	0	0
1303	811	1	2	1	2	2	2	4	1	0	3	1	1	1	2	0	1	0	2	4	1	0	0			1	0	0	3		4	1	0	0	0	0	0	0	0	0	0	0	0	0	0	0	0	0	0
1304	423	3	1	3	2	2	2	3	0	0	2	0	1	1	1	0	1	0	2	4	1	0	0			2	0	5	3		4	1	0	0	0	0	0	0	0	0	0	0	0	0	0	0	0	0	0
1305	1211	1	1	3	2	2	1	3	0	0	2	1	1	2	2	0	1	0	2	4	1	0	0			1	0	3	3		5	0	0	0	0	0	0	0	0	0	0	0	0	0	0	0	0	0	0
1306	792	3	1	2	1	2	1	3	2	0	2	0	1	1	1	0	1	0	2	3	1	0	0			1	0	1	3		5	0	0	0	0	0	0	0	0	0	0	0	0	0	0	0	0	0	0
1307	1359	2	1	3	1	1	1	3	1	0	2	0	2	1	3	0	1	0	1	4	2	1	1	12	1	2	0	2	1	6	1	1	0	0	0	0	0	0	0	0	0	0	0	0	0	0	0	0	0
1308	948	3	1	3	1	2	3	3	1	0	2	0	2	1	2	0	1	0	2	4	1	0	0			1	0	2	3		4	1	0	0	0	0	0	0	0	0	0	0	0	0	0	0	0	0	0
1309	1056	1	2	2	1	1	1	3	3	0	3	0	3	1	3	0	1	0	1	4	2	1	1	18	0	3	0	4	1	1	1	1	0	0	0	0	0	0	0	0	0	0	0	0	0	0	0	0	0
1310	635	3	1	3	2	2	3	4	1	0	1	1	1	1	2	0	1	0	3	3	2	1	2	15	1	2	0	1	4		5	0	0	0	0	0	0	0	0	0	0	0	0	0	0	0	0	0	0
1311	361	3	2	3	2	2	1	3	0	0	3	1	1	2	2	0	1	0	1	4	2	1	0			1	0	1	1	9	4	1	0	0	0	0	0	0	0	0	0	0	0	0	0	0	0	0	0
1312	1373	1	1	2	1	1	1	3	2	0	2	0	2	2	2	0	1	0	3	4	2	1	1	18	0	1	0	1	1	3	1	1	0	0	0	0	0	0	0	0	0	0	0	0	0	0	0	0	0
1313	805	2	1	2	1	1	2	3	1	0	3	1	2	2	1	0	1	0	2	3	1	0	0			0	1	2	3		2	1	0	0	0	0	0	0	0	0	0	0	0	0	0	0	0	0	0
1314	521	3	1	1	2	2	1	3	0	0	4	0	2	2	2	0	1	0	2	4	1	0	0			2	0	5	3		4	1	0	0	0	0	0	0	0	0	0	0	0	0	0	0	0	0	0
1315	743	1	2	3	1	2	3	3	1	0	2	0	3	1	2	0	1	0	2	4	2	1	0			1	0	1	4		5	0	0	0	0	0	0	0	0	0	0	0	0	0	0	0	0	0	0
1316	691	1	2	2	1	1	1	3	1	0	2	0	2	2	4	1	1	0	3	2	2	1	2	18	0	3	0	1	2	2	1	1	0	0	0	0	0	0	0	0	0	0	0	0	0	0	0	0	0
1317	1170	2	2	3	1	1	1	4	1	0	2	0	2	1	3	0	1	0	1	4	2	1	1	15	1	3	0	2	1	5	1	1	0	0	0	0	0	0	0	0	0	0	0	0	0	0	0	0	0
1318	760	2	4	1	1	1	2	4	1	0	2	1	2	2	2	0	1	0	2	4	1	0	0			3	0	3	3		4	1	0	0	0	0	0	0	0	0	0	0	0	0	0	0	0	0	0
1319	2168	2	1	2	1	1	2	3	2	0	2	0	3	1	2	0	1	0	3	4	2	1	1	18	0	2	0	1	1	4	1	1	0	0	0	0	0	0	0	0	0	0	0	0	0	0	0	0	0
1320	854	3	1	1	2	2	2	4	1	0	4	0	1	2	1	0	2	0	4	2	1	0	0			1	0	1	3		4	1	0	0	0	0	0	0	0	0	0	0	0	0	0	0	0	0	0
1321	978	1	1	2	1	2	3	3	0	0	2	1	1	2	2	0	1	0	2	4	1	0	0			2	0	0	3		5	0	0	0	0	0	0	0	0	0	0	0	0	0	0	0	0	0	0
1322	1357	3	1	3	2	2	3	3	0	0	2	1	1	2	2	0	1	0	3	4	1	0	0			1	0	1	3		5	0	0	0	0	0	0	0	0	0	0	0	0	0	0	0	0	0	0
1323	1874	2	2	1	2	2	3	1	1	0	3	0	1	1	4	1	1	0	3	2	2	1	2	18	0	3	0	1	4		4	1	1	1	1	0	0	0	0	1	0	0	0	0	0	0	0	0	0
1324	465	3	3	1	2	2	2	4	1	0	4	0	1	1	4	1	1	0	3	2	2	1	2	18	0	2	0	1	4		4	1	0	0	0	0	0	0	0	0	0	0	0	0	0	0	0	0	0
1325	1415	1	3	2	1	1	2	3	1	0	4	0	2	1	2	0	1	0	3	4	2	1	1	18	0	3	0	4	1	1	1	1	0	0	0	0	0	0	0	0	0	0	0	0	0	0	0	0	0
1326	1298	2	1	3	1	1	1	3	1	0	2	0	2	1	2	0	1	0	1	4	2	1	2	14	1	3	0	2	1	1	1	1	1	1	1	1	0	0	0	0	0	0	0	0	0	0	0	0	0
1327	2295	2	1	2	1	2	3	3	2	0	3	0	1	2	1	0	1	0	3	2	1	0	0			2	0	4	3		5	0	0	0	0	0	0	0	0	0	0	0	0	0	0	0	0	0	0
1328	1033	2	1	1	2	2	2	4	1	0	4	0	3	2	3	0	1	0	3	2	2	1	2	9	1	3	0	4	1	6	4	1	0	0	0	0	0	0	0	0	0	0	0	0	0	0	0	0	0
1329	2418	2	1	2	1	1	3	3	1	0	3	1	1	1	3	0	1	0	1	4	2	1	3	1	1	3	0	4	1	1	1	1	0	0	0	0	0	0	0	0	0	0	0	0	0	0	0	0	0
1330	1046	2	1	1	2	1	3	3	1	0	4	0	2	2	2	0	1	0	3	2	2	1	3	1	1	3	0	5	4		5	0	0	0	0	0	0	0	0	0	0	0	0	0	0	0	0	0	0
1331	362	3	4	1	1	2	1	3	2	0	2	1	1	2	1	0	1	0	2	4	1	0	0			2	0	3	3		2	1	0	0	0	0	0	0	0	0	0	0	0	0	0	0	0	0	0
1332	4070	1	1	3	1	1	1	3	1	0	2	0	2	2	3	0	1	0	3	4	2	1	1	18	0	3	0	2	1	1	1	1	1	1	1	0	0	0	0	0	0	0	0	0	0	1	0	0	0
1333	4570	2	1	2	1	1	2	3	1	0	3	1	2	2	2	0	1	0	3	4	2	1	1	18	0	3	0	1	1	1	1	1	0	0	0	0	0	0	0	0	0	0	0	0	0	0	0	0	0
1334	861	2	1	1	2	2	3	1	1	0	4	0	2	1	2	0	1	0	3	2	2	1	3	1	1	3	0	5	4		5	0	0	0	0	0	0	0	0	0	0	0	0	0	0	0	0	0	0
1335	735	2	1	1	2	2	3	1	1	0	4	0	2	2	1	0	1	0	3	1	1	0	0			3	0	4	4		5	0	0	0	0	0	0	0	0	0	0	0	0	0	0	0	0	0	0
1336	866	2	1	1	1	1	1	3	3	0	3	1	3	1	2	0	1	0	3	4	2	1	1	18	0	1	0	2	1	4	1	1	1	1	1	0	0	0	0	1	0	0	0	0	0	0	0	0	0
1337	823	2	1	1	1	2	1	3	1	0	2	0	2	1	2	0	1	0	2	4	1	0	0			1	0	3	1	9	1	1	0	0	0	0	0	0	0	0	0	0	0	0	0	0	0	0	0
1338	4733	2	1	2	1	1	3	3	1	1	3	1	2	2	2	0	1	0	1	4	2	1	2	4	1	3	0	2	1	4	1	1	0	0	0	0	0	0	0	0	0	0	0	0	0	0	0	0	0
1339	1687	3	1	2	1	1	1	3	1	0	2	1	2	2	2	0	1	0	3	4	2	1	1	11	1	2	0	4	4		1	1	0	0	0	0	0	0	0	0	0	0	0	0	0	0	0	0	0
1340	418	3	2	2	1	1	1	3	2	0	3	0	1	1	2	0	1	0	2	4	1	0	0			1	0	3	3		5	0	0	0	0	0	0	0	0	0	0	0	0	0	0	0	0	0	0
1341	3543	2	1	2	2	2	1	2	0	0	1	0	1	1	3	0	1	0	2	2	2	1	3	15	1	2	0	5	4		5	0	0	0	0	0	0	0	0	0	0	0	0	0	0	0	0	0	0
1342	841	2	1	2	1	1	1	3	2	0	3	1	1	2	1	0	1	0	2	3	1	0	0			1	0	4	3		4	1	0	0	0	0	0	0	0	0	0	0	0	0	0	0	0	0	0
1343	1401	1	5	3	2	2	2	1	1	0	2	0	2	1	2	0	1	0	2	4	1	0	0			1	0	3	1	6	1	1	0	0	0	0	0	0	0	0	0	0	0	0	0	0	0	0	0
1344	2136	2	1	2	2	2	1	2	0	0	1	1	1	2	2	0	1	0	2	4	1	0	0			3	0	5	3		2	1	0	0	0	0	0	0	0	0	0	0	0	0	0	0	0	0	0
1345	960	1	1	2	1	2	1	3	1	0	3	0	2	1	1	0	1	0	2	4	1	0	0			2	0	4	3		4	1	0	0	0	0	0	0	0	0	0	0	0	0	0	0	0	0	0
1346	1110	1	1	3	1	1	1	3	2	0	3	1	2	1	1	0	1	0	2	4	1	0	0			3	0	2	3		4	1	0	0	0	0	0	0	0	0	0	0	0	0	0	0	0	0	0
1347	1057	1	2	1	2	2	1	3	0	0	2	0	2	1	2	0	1	0	3	4	1	0	0			0	1	0	1	9	5	0	0	0	0	0	0	0	0	0	0	0	0	0	0	0	0	0	0
1348	1255	2	1	2	1	1	1	3	1	0	3	0	2	2	2	0	1	0	3	4	2	1	1	10	1	3	0	2	1	4	4	1	0	0	0	0	0	0	0	0	0	0	0	0	0	0	0	0	0
1349	760	1	1	3	1	1	1	3	2	0	3	1	2	1	1	0	1	0	2	4	1	0	0			0	1	2	3		5	0	0	0	0	0	0	0	0	0	0	0	0	0	0	0	0	0	0
1350	1720	3	1	2	1	2	1	3	2	0	2	0	2	2	2	0	1	0	2	2	2	1	2	17	1	3	0	2	4		5	0	0	0	0	0	0	0	0	0	0	0	0	0	0	0	0	0	0
1351	570	3	2	1	2	2	1	3	2	0	3	1	3	1	2	0	1	0	3	3	1	0	0			0	1	0	4		5	0	0	0	0	0	0	0	0	0	0	0	0	0	0	0	0	0	0
1352	518	1	1	1	1	1	1	3	1	0	3	0	2	1	2	0	1	0	2	3	1	0	0			1	0	4	3		3	0	0	0	0	0	0	0	0	0	0	0	0	0	0	0	0	0	0
1353	968	2	1	1	2	2	3	3	1	0	4	0	2	2	2	0	1	1	3	5	1	0	0			1	0	2	1	2	1	1	0	0	0	0	0	0	0	0	0	0	0	0	0	0	0	0	0
1354	1510	2	1	3	1	1	1	3	2	0	3	1	3	2	2	0	1	0	3	4	2	1	1	18	0	2	0	1	1	9	1	1	1	1	1	0	0	0	0	0	0	0	0	0	0	1	0	0	0
1355	332	3	2	3	1	1	3	4	0	1	2	1	2	1	2	0	1	0	3	4	2	1	2	10	1	0	1	1	3		5	0	1	1	1	0	0	1	0	0	0	0	0	0	0	0	0	0	0
1356	839	1	3	2	1	1	3	3	2	0	4	1	3	1	2	0	1	0	1	4	2	1	2	4	1	2	0	1	1	1	1	1	1	1	1	0	0	0	0	0	0	0	0	0	0	0	1	0	0
1358	1309	1	1	3	1	1	1	3	2	0	2	1	1	2	2	0	1	0	3	4	2	1	1	10	1	3	0	1	1	5	1	1	0	0	0	0	0	0	0	0	0	0	0	0	0	0	0	0	0
1359	803	2	1	2	1	1	1	3	1	0	2	0	2	1	3	0	1	0	1	4	2	1	1	18	0	3	0	1	1	1	5	0	1	1	1	0	0	0	1	0	0	0	0	0	0	0	0	0	0
1360	640	2	1	2	1	1	1	3	1	0	2	0	2	2	3	0	1	0	3	3	2	1	1	18	0	2	0	1	1	3	1	1	0	0	0	0	0	0	0	0	0	0	0	0	0	0	0	0	0
1361	1980	2	1	1	2	2	3	3	1	0	2	0	1	2	3	0	1	0	1	2	2	1	1	18	0	3	0	3	4		5	0	1	1	1	0	0	0	0	0	0	0	0	0	0	1	0	0	0
1362	671	3	1	1	1	1	1	3	2	0	2	1	3	1	3	0	1	0	3	4	2	1	1	18	0	3	0	1	1	9	5	0	0	0	0	0	0	0	0	0	0	0	0	0	0	0	0	0	0
1363	1037	2	4	2	1	2	1	1	0	0	2	1	2	2	2	0	1	0	2	4	1	0	0			1	0	1	3		5	0	0	0	0	0	0	0	0	0	0	0	0	0	0	0	0	0	0
1364	2286	2	1	1	2	2	3	3	2	0	2	0	3	2	3	0	1	0	3	3	2	1	2	18	0	3	0	1	4		5	0	0	0	0	0	0	0	0	0	0	0	0	0	0	0	0	0	0
1365	672	3	2	2	2	1	3	3	0	0	1	1	2	1	3	0	1	0	3	4	2	1	2	3	1	1	0	1	1	5	1	1	1	1	1	0	0	0	1	0	0	0	0	0	0	0	0	0	0
1366	976	1	1	2	1	1	1	4	3	0	4	1	3	2	1	0	1	0	2	4	1	0	0			0	1	2	3		5	0	0	0	0	0	0	0	0	0	0	0	0	0	0	0	0	0	0
1367	10270	2	1	2	1	1	3	3	1	0	2	1	2	2	2	0	1	0	1	3	2	1	1	18	0	3	0	2	1	4	1	1	0	0	0	0	0	0	0	0	0	0	0	0	0	0	0	0	0
1368	592	3	1	2	2	2	1	3	1	0	2	1	1	2	2	0	1	0	3	3	2	1	2	16	1	2	0	2	1	9	4	1	0	0	0	0	0	0	0	0	0	0	0	0	0	0	0	0	0
1369	553	2	3	1	1	1	1	3	3	0	2	0	3	2	4	1	1	0	3	4	2	1	1	18	0	1	0	1	2	1	5	0	1	1	1	0	0	0	0	0	0	0	0	0	0	1	0	0	0
1370	518	2	3	1	2	2	1	3	2	0	2	0	3	2	5	1	1	0	3	3	2	1	1	18	0	1	0	2	4		5	0	3	1	2	1	0	1	0	0	0	0	0	0	0	1	0	0	0
1371	936	1	1	1	2	2	2	4	1	0	3	0	2	1	2	0	1	0	2	4	1	0	0			1	0	3	3		5	0	0	0	0	0	0	0	0	0	0	0	0	0	0	0	0	0	0
1372	638	3	1	1	1	1	1	3	1	0	3	1	2	2	2	0	1	0	3	4	1	0	0			1	0	2	3		4	1	0	0	0	0	0	0	0	0	0	0	0	0	0	0	0	0	0
1373	1712	2	3	3	1	1	1	3	3	0	3	1	2	2	2	0	1	0	1	5	2	1	2	1	1	1	0	5	1	1	1	1	0	0	0	0	0	0	0	0	0	0	0	0	0	0	0	0	0
1374	621	2	1	1	2	2	4	3	1	0	2	0	1	1	2	0	1	0	3	2	2	1	2	8	1	1	0	1	4		5	0	0	0	0	0	0	0	0	0	0	0	0	0	0	0	0	0	0
1375	691	1	1	2	1	2	1	4	3	0	3	0	1	2	2	0	1	0	2	5	1	0	0			1	0	4	3		5	0	0	0	0	0	0	0	0	0	0	0	0	0	0	0	0	0	0
1376	376	3	4	2	2	2	1	3	1	0	2	1	1	1	2	0	1	0	3	3	2	1	2	17	1	0	1	0	1	9	4	1	0	0	0	0	0	0	0	0	0	0	0	0	0	0	0	0	0
1377	1615	2	1	1	1	1	1	3	1	0	3	1	1	1	3	0	1	0	3	4	2	1	2	3	1	3	0	2	1	3	1	1	0	0	0	0	0	0	0	0	0	0	0	0	0	0	0	0	0
1378	425	3	2	2	2	2	1	3	1	0	2	1	1	2	2	0	1	0	1	4	1	0	0			1	0	2	4		4	1	0	0	0	0	0	0	0	0	0	0	0	0	0	0	0	0	0
1379	402	3	2	2	2	2	1	3	1	0	2	1	1	1	2	0	1	0	3	4	1	0	0			1	0	0	1	9	4	1	0	0	0	0	0	0	0	0	0	0	0	0	0	0	0	0	0
1380	2307	2	1	1	1	2	1	3	1	0	3	1	1	2	2	0	1	0	3	4	2	1	2	3	1	3	0	2	1	4	1	1	0	0	0	0	0	0	0	0	0	0	0	0	0	0	0	0	0
1381	1291	2	1	1	1	2	2	3	0	0	2	0	3	2	2	0	1	1	2	5	2	1	0			1	0	1	3		3	0	0	0	0	0	0	0	0	0	0	0	0	0	0	0	0	0	0
1382	1277	2	2	2	1	2	1	4	0	0	3	0	2	2	2	0	1	0	2	4	2	1	2	4	1	1	0	1	4		5	0	0	0	0	0	0	0	0	0	0	0	0	0	0	0	0	0	0
1383	377	3	2	2	2	2	3	1	3	1	4	1	3	1	6	1	1	0	1	5	2	1	3	18	0	3	0	1	2	1	3	0	1	1	1	0	0	1	0	0	0	0	0	0	0	0	0	0	0
1385	704	2	1	1	2	2	2	4	1	1	4	0	2	1	2	0	1	0	3	4	2	1	1	10	1	1	0	2	1	6	5	0	0	0	0	0	0	0	0	0	0	0	0	0	0	0	0	0	0
1386	1072	1	1	1	2	2	1	4	1	0	4	1	2	2	2	0	1	0	2	4	1	0	0			1	0	1	1	9	5	0	0	0	0	0	0	0	0	0	0	0	0	0	0	0	0	0	0
1387	336	3	1	2	1	1	1	3	1	0	4	0	1	1	2	0	1	0	1	5	2	1	1	15	1	2	0	1	1	1	5	0	0	0	0	0	0	0	0	0	0	0	0	0	0	0	0	0	0
1388	757	2	1	1	2	2	3	3	0	0	2	0	1	2	2	0	1	0	2	4	1	0	0			3	0	5	3		5	0	1	1	1	0	0	0	0	0	0	0	0	0	0	0	1	0	0
1389	674	1	1	1	1	1	1	3	2	0	3	0	3	2	1	0	1	0	2	4	1	0	0			0	1	5	3		2	1	0	0	0	0	0	0	0	0	0	0	0	0	0	0	0	0	0
1390	3272	3	1	1	1	1	1	3	1	0	3	0	1	1	3	0	1	0	3	3	2	1	1	18	0	3	0	1	4		5	0	3	1	2	1	0	0	0	0	0	1	0	0	0	0	0	0	0
1391	667	2	1	2	1	2	1	3	1	0	2	0	2	1	2	0	1	0	2	4	1	0	0			1	0	4	1	2	1	1	0	0	0	0	0	0	0	0	0	0	0	0	0	0	0	0	0
1392	283	1	3	1	2	2	1	1	2	0	3	0	2	1	4	1	1	0	1	2	2	1	2	18	0	2	0	1	2	3	3	0	0	0	0	0	0	0	0	0	0	0	0	0	0	0	0	0	0
1393	1413	2	1	1	1	1	1	3	1	0	3	0	2	2	2	0	1	0	3	4	2	1	1	18	0	3	0	1	1	5	1	1	0	0	0	0	0	0	0	0	0	0	0	0	0	0	0	0	0
1394	517	1	1	1	2	2	3	3	0	0	2	0	2	2	1	0	1	0	3	3	1	0	0			1	0	1	3		5	0	0	0	0	0	0	0	0	0	0	0	0	0	0	0	0	0	0
1395	343	3	1	1	1	2	1	3	2	0	3	0	3	2	2	0	2	0	2	4	1	0	0			0	1	2	3		5	0	0	0	0	0	0	0	0	0	0	0	0	0	0	0	0	0	0
1397	1329	1	5	1	1	1	1	3	1	0	1	1	3	1	2	0	1	0	1	5	1	0	0			1	0	0	1	2	1	1	0	0	0	0	0	0	0	0	0	0	0	0	0	0	0	0	0
1398	912	2	1	1	1	1	2	3	2	0	2	1	3	2	2	0	1	0	2	5	1	0	0			1	0	2	3		5	0	0	0	0	0	0	0	0	0	0	0	0	0	0	0	0	0	0
1399	1352	2	1	1	1	1	1	3	1	0	3	1	3	1	2	0	1	0	1	3	2	1	1	18	0	3	0	3	1	1	1	1	0	0	0	0	0	0	0	0	0	0	0	0	0	0	0	0	0
1400	968	2	1	3	2	2	3	4	1	0	4	1	2	2	2	0	2	0	2	4	1	0	0			2	0	2	1	1	1	1	0	0	0	0	0	0	0	0	0	0	0	0	0	0	0	0	0
1401	699	3	1	1	2	1	3	3	1	0	2	1	1	2	1	0	1	0	2	4	1	0	0			1	0	5	3		4	1	0	0	0	0	0	0	0	0	0	0	0	0	0	0	0	0	0
1402	1024	3	1	3	1	1	1	3	2	0	3	0	2	1	2	0	1	0	3	4	1	0	0			0	1	2	3		5	0	0	0	0	0	0	0	0	0	0	0	0	0	0	0	0	0	0
1403	850	3	1	3	1	1	1	3	1	0	2	1	1	2	2	0	1	0	2	4	1	0	0			2	0	5	3		5	0	0	0	0	0	0	0	0	0	0	0	0	0	0	0	0	0	0
1404	1977	1	1	3	1	1	1	4	2	0	3	1	3	2	3	0	1	0	1	4	2	1	1	18	0	1	0	3	1	3	1	1	0	0	0	0	0	0	0	0	0	0	0	0	0	0	0	0	0
1405	1875	1	3	3	1	1	1	1	2	0	4	1	3	1	3	0	1	0	1	4	2	1	1	18	0	3	0	3	1	3	1	1	2	1	2	1	0	0	1	0	0	0	0	0	0	0	0	0	0
1406	492	2	2	2	1	1	2	4	3	0	2	0	2	2	2	0	1	0	2	4	1	0	0			0	1	2	3		5	0	0	0	0	0	0	0	0	0	0	0	0	0	0	0	0	0	0
1407	2189	2	1	1	1	1	1	3	2	0	3	0	2	2	2	0	1	0	3	3	2	1	1	18	0	2	0	2	1	9	1	1	0	0	0	0	0	0	0	0	0	0	0	0	0	0	0	0	0
1408	856	2	1	3	1	1	2	3	1	0	2	0	1	2	2	0	1	0	2	4	1	0	0			1	0	0	1	4	1	1	0	0	0	0	0	0	0	0	0	0	0	0	0	0	0	0	0
1409	436	3	1	1	1	1	1	4	1	0	2	1	2	2	2	0	1	0	2	4	1	0	0			1	0	1	1	9	5	0	0	0	0	0	0	0	0	0	0	0	0	0	0	0	0	0	0
1410	1035	2	3	1	1	2	1	3	0	0	2	1	1	2	2	0	1	0	3	4	2	1	1	1	1	2	0	1	4		4	1	0	0	0	0	0	0	0	0	0	0	0	0	0	0	0	0	0
1411	1062	2	1	1	2	2	3	3	1	0	2	0	1	1	3	0	1	0	3	3	2	1	2	18	0	2	0	1	1	3	1	1	0	0	0	0	0	0	0	0	0	0	0	0	0	0	0	0	0
1412	591	2	1	1	2	2	3	3	1	0	4	1	1	2	2	0	1	0	2	4	1	0	0			0	1	2	3		4	1	0	0	0	0	0	0	0	0	0	0	0	0	0	0	0	0	0
1413	942	2	1	3	1	2	1	4	1	0	2	1	2	2	2	0	1	0	3	4	1	0	0			1	0	2	3		5	0	0	0	0	0	0	0	0	0	0	0	0	0	0	0	0	0	0
1414	1542	3	1	1	1	1	2	3	1	0	3	0	1	2	3	0	1	0	3	3	2	1	1	18	0	2	0	1	1	6	1	1	1	1	1	1	0	0	0	0	0	0	0	0	0	0	0	0	0
1415	751	2	1	1	2	2	3	3	1	0	2	0	1	2	3	0	1	0	3	3	2	1	2	18	0	3	0	1	1	3	5	0	0	0	0	0	0	0	0	0	0	0	0	0	0	0	0	0	0
1416	989	2	1	1	2	2	1	4	0	0	3	0	2	1	2	0	1	0	3	4	1	0	0			1	0	3	3		5	0	0	0	0	0	0	0	0	0	0	0	0	0	0	0	0	0	0
1417	301	3	3	1	1	2	2	4	3	0	3	0	3	1	2	0	1	0	3	2	1	0	0			1	0	0	3		4	1	0	0	0	0	0	0	0	0	0	0	0	0	0	0	0	0	0
1418	1010	2	1	1	2	2	3	3	3	0	2	0	1	1	1	0	1	0	2	4	1	0	0			1	0	3	3		4	1	0	0	0	0	0	0	0	0	0	0	0	0	0	0	0	0	0
1419	1244	1	1	1	1	1	1	3	3	0	4	1	3	1	3	0	1	0	1	5	2	1	2	6	1	3	0	4	1	5	4	1	1	1	1	1	0	0	0	0	0	0	0	0	0	0	0	0	0
1420	542	2	1	3	1	1	1	3	1	0	2	1	1	1	3	0	1	0	3	2	2	1	3	13	1	3	0	4	4		5	0	0	0	0	0	0	0	0	0	0	0	0	0	0	0	0	0	0
1421	1052	3	1	1	2	1	1	3	1	0	3	1	1	1	2	0	1	0	3	4	2	1	2	18	0	3	0	0	1	9	1	1	0	0	0	0	0	0	0	0	0	0	0	0	0	0	0	0	0
1422	724	2	1	2	1	1	1	3	1	0	4	0	2	1	2	0	1	0	3	4	2	1	1	13	1	1	0	2	1	1	1	1	3	1	2	1	0	0	1	0	0	0	0	0	0	0	0	1	0
1423	2676	2	1	3	1	1	1	4	0	0	3	0	1	2	2	0	1	0	2	4	1	0	0			0	1	5	3		5	0	0	0	0	0	0	0	0	0	0	0	0	0	0	0	0	0	0
1424	1006	2	1	1	2	2	3	4	0	0	4	0	1	2	2	0	1	0	2	4	1	0	0			2	0	1	4		5	0	0	0	0	0	0	0	0	0	0	0	0	0	0	0	0	0	0
1425	461	3	1	1	2	2	3	3	1	0	4	0	2	1	3	0	1	0	3	1	2	1	2	18	0	3	0	1	4		4	1	0	0	0	0	0	0	0	0	0	0	0	0	0	0	0	0	0
1426	2113	2	3	3	1	1	1	3	3	0	3	0	3	2	4	1	1	0	3	4	2	1	1	18	0	3	0	1	2	2	5	0	0	0	0	0	0	0	0	0	0	0	0	0	0	0	0	0	0
1427	388	3	1	3	1	1	1	3	1	0	2	1	1	2	3	0	1	0	3	2	2	1	3	13	1	3	0	4	4		4	1	0	0	0	0	0	0	0	0	0	0	0	0	0	0	0	0	0
1428	1365	3	5	3	1	2	2	3	1	0	2	1	1	1	2	0	1	0	3	3	2	1	2	2	1	2	0	4	1	5	5	0	1	1	1	0	0	0	0	0	0	0	0	0	0	1	0	0	0
1429	1236	2	3	3	2	2	4	4	1	0	4	1	2	1	3	0	2	0	4	2	2	1	3	18	0	2	0	1	4		5	0	0	0	0	0	0	0	0	0	0	0	0	0	0	0	0	0	0
1430	1876	2	3	3	2	2	4	1	1	0	4	1	2	1	2	0	2	0	4	2	2	1	2	2	1	3	0	1	1	5	5	0	0	0	0	0	0	0	0	0	0	0	0	0	0	0	0	0	0
1431	1520	1	1	1	1	1	3	4	1	0	3	0	3	1	2	0	1	0	3	4	1	0	0			0	1	2	3		2	1	0	0	0	0	0	0	0	0	0	0	0	0	0	0	0	0	0
1432	1864	2	1	1	1	1	1	3	1	0	2	1	3	1	3	0	1	0	1	4	2	1	1	18	0	3	0	1	1	1	1	1	0	0	0	0	0	0	0	0	0	0	0	0	0	0	0	0	0
1433	4689	2	1	2	1	1	1	3	3	1	3	0	3	2	2	0	1	0	3	4	2	1	1	18	0	2	0	1	1	2	1	1	0	0	0	0	0	0	0	0	0	0	0	0	0	0	0	0	0
1434	678	1	2	1	1	1	1	3	3	0	3	1	3	2	2	0	1	0	1	5	2	1	1	18	0	2	0	1	1	1	1	1	0	0	0	0	0	0	0	0	0	0	0	0	0	0	0	0	0
1435	2743	1	1	2	1	1	1	3	3	1	3	0	3	1	2	0	1	0	1	4	2	1	1	18	0	3	0	1	1	2	1	1	1	1	1	0	0	0	1	0	0	0	0	0	0	0	0	0	0
1436	636	3	2	1	1	1	1	3	1	0	2	0	2	2	2	0	1	0	1	4	2	1	0			0	1	1	1	9	5	0	0	0	0	0	0	0	0	0	0	0	0	0	0	0	0	0	0
1437	723	1	3	1	1	1	3	4	1	1	2	0	2	2	2	0	1	0	2	4	1	0	0			2	0	2	4		5	0	0	0	0	0	0	0	0	0	0	0	0	0	0	0	0	0	0
1438	339	3	2	1	1	1	1	1	3	0	3	0	3	1	2	0	1	0	1	4	1	0	0			0	1	0	1	9	5	0	0	0	0	0	0	0	0	0	0	0	0	0	0	0	0	0	0
1439	3366	2	2	2	1	1	1	3	3	0	4	0	2	2	3	0	1	0	3	4	2	1	1	18	0	1	0	4	1	9	1	1	1	1	1	0	0	0	1	0	0	0	0	0	0	0	0	0	0
1440	785	2	1	1	1	2	3	3	1	0	2	0	3	1	2	0	1	0	3	4	2	1	2	16	1	2	0	3	1	9	4	1	0	0	0	0	0	0	0	0	0	0	0	0	0	0	0	0	0
1441	2489	1	1	3	1	1	1	3	2	0	3	1	2	2	3	0	1	0	3	4	2	1	2	18	0	3	0	2	1	4	1	1	0	0	0	0	0	0	0	0	0	0	0	0	0	0	0	0	0
1442	1737	2	1	3	1	1	1	4	1	0	3	1	3	1	2	0	1	0	2	4	1	0	0			1	0	3	3		5	0	0	0	0	0	0	0	0	0	0	0	0	0	0	0	0	0	0
1443	2589	1	1	1	1	1	3	4	1	0	3	0	2	1	1	0	1	0	2	4	1	0	0			0	1	5	3		4	1	0	0	0	0	0	0	0	0	0	0	0	0	0	0	0	0	0
1444	678	1	5	2	1	1	1	3	1	0	1	0	2	2	2	0	2	0	4	5	1	0	0			1	0	0	1	1	1	1	0	0	0	0	0	0	0	0	0	0	0	0	0	0	0	0	0
1445	736	2	1	3	1	1	1	3	3	0	4	1	2	2	3	0	1	0	1	4	2	1	1	18	0	3	0	2	1	3	1	1	1	1	1	1	0	0	0	0	0	0	0	0	0	0	0	0	0
1446	950	2	3	2	2	1	3	3	2	0	4	0	2	1	1	0	1	0	2	4	1	0	0			1	0	3	3		5	0	0	0	0	0	0	0	0	0	0	0	0	0	0	0	0	0	0
1447	1758	2	1	1	1	1	1	3	1	0	2	1	3	1	3	0	1	0	1	5	2	1	1	18	0	3	0	2	1	5	1	1	1	1	1	0	0	1	0	0	0	0	0	0	0	0	0	0	0
1448	1267	3	1	1	1	1	1	3	2	0	4	1	3	2	3	0	1	0	3	5	2	1	1	18	0	3	0	2	1	9	5	0	0	0	0	0	0	0	0	0	0	0	0	0	0	0	0	0	0
1449	1764	3	1	3	1	1	1	3	2	0	3	1	2	1	3	0	1	0	1	4	2	1	2	18	0	3	0	2	1	1	1	1	1	1	1	1	0	0	0	0	0	0	0	0	0	0	0	0	0
1450	992	2	3	1	2	2	2	4	0	0	4	0	1	2	2	0	1	0	3	2	2	1	3	1	1	2	0	5	4		4	1	0	0	0	0	0	0	0	0	0	0	0	0	0	0	0	0	0
1451	1365	3	1	2	2	2	4	1	1	0	3	0	1	1	2	0	1	0	1	5	1	0	0			1	0	5	1	6	5	0	0	0	0	0	0	0	0	0	0	0	0	0	0	0	0	0	0
1453	669	2	1	2	1	1	3	1	2	0	3	0	2	2	2	0	1	0	2	4	1	0	0			1	0	3	3		5	0	0	0	0	0	0	0	0	0	0	0	0	0	0	0	0	0	0
1454	1804	2	1	2	1	1	3	1	2	0	3	0	2	2	1	0	1	0	2	2	1	0	0			1	0	3	3		5	0	0	0	0	0	0	0	0	0	0	0	0	0	0	0	0	0	0
1455	1143	2	5	3	1	1	1	3	1	0	2	0	3	1	2	0	1	0	1	4	1	0	0			0	1	4	3		3	0	0	0	0	0	0	0	0	0	0	0	0	0	0	0	0	0	0
1456	603	3	1	3	1	2	2	3	2	0	3	1	2	1	2	0	1	0	2	5	1	0	0			1	0	1	3		5	0	0	0	0	0	0	0	0	0	0	0	0	0	0	0	0	0	0
1457	1855	1	1	2	1	1	1	3	1	0	2	0	1	1	2	0	1	0	2	4	1	0	0			1	0	2	3		3	0	0	0	0	0	0	0	0	0	0	0	0	0	0	0	0	0	0
1458	1914	2	1	3	1	1	1	3	0	0	2	0	1	2	2	0	1	1	3	2	1	0	0			1	0	3	1	5	5	0	0	0	0	0	0	0	0	0	0	0	0	0	0	0	0	0	0
1459	694	1	3	1	1	2	2	4	0	0	2	0	1	1	2	0	1	0	2	4	1	0	0			1	0	0	3		3	0	0	0	0	0	0	0	0	0	0	0	0	0	0	0	0	0	0
1460	1264	1	1	3	1	1	1	3	1	0	2	0	3	2	3	0	1	0	3	4	2	1	1	18	0	3	0	1	1	9	1	1	0	0	0	0	0	0	0	0	0	0	0	0	0	0	0	0	0
1461	1194	2	1	3	1	1	1	4	3	0	3	0	3	2	2	0	1	0	2	3	1	0	0			1	0	3	3		3	0	0	0	0	0	0	0	0	0	0	0	0	0	0	0	0	0	0
1462	671	3	1	2	1	1	1	3	1	0	4	1	1	2	1	0	1	0	2	3	1	0	0			1	0	3	3		4	1	0	0	0	0	0	0	0	0	0	0	0	0	0	0	0	0	0
1463	626	3	1	1	1	2	1	4	2	0	3	0	3	2	2	0	1	0	2	4	1	0	0			3	0	4	3		4	1	0	0	0	0	0	0	0	0	0	0	0	0	0	0	0	0	0
1464	1330	1	1	3	1	1	1	4	1	0	2	0	1	1	2	0	1	0	2	3	1	0	0			0	1	4	3		3	0	0	0	0	0	0	0	0	0	0	0	0	0	0	0	0	0	0
1465	659	1	1	1	2	2	3	3	1	0	3	0	2	2	2	0	1	0	2	4	1	0	0			1	0	3	1	9	5	0	0	0	0	0	0	0	0	0	0	0	0	0	0	0	0	0	0
1466	1109	2	1	2	1	1	3	3	1	0	2	1	1	1	2	0	1	0	1	4	1	0	0			1	0	3	3		4	1	0	0	0	0	0	0	0	0	0	0	0	0	0	0	0	0	0
1467	582	1	1	1	1	1	1	3	3	0	3	1	3	1	2	0	2	0	2	4	1	0	0			0	1	2	3		5	0	0	0	0	0	0	0	0	0	0	0	0	0	0	0	0	0	0
1468	1128	2	1	2	1	1	1	4	0	0	2	1	1	2	2	0	1	0	2	4	1	0	0			1	0	1	1	9	1	1	1	1	1	0	0	0	0	0	0	0	0	0	0	0	0	0	0
1469	1899	2	1	2	1	1	3	3	1	0	1	0	1	1	3	0	1	0	3	4	2	1	2	18	0	3	0	1	4		5	0	0	0	0	0	0	0	0	0	0	0	0	0	0	0	0	0	0
1470	697	1	1	1	2	1	2	3	2	0	3	0	3	1	3	0	1	0	1	4	2	1	1	18	0	3	0	1	1	1	1	1	0	0	0	0	0	0	0	0	0	0	0	0	0	0	0	0	0
1471	812	3	1	3	2	2	4	4	0	0	1	1	1	2	2	0	1	0	2	4	1	0	0			1	0	5	3		4	1	0	0	0	0	0	0	0	0	0	0	0	0	0	0	0	0	0
1472	622	2	1	3	1	1	3	3	1	0	3	1	3	2	2	0	1	0	1	4	1	0	0			0	1	2	3		3	0	0	0	0	0	0	0	0	0	0	0	0	0	0	0	0	0	0
1473	944	2	4	3	1	1	1	4	0	0	3	1	2	2	2	0	1	0	2	4	1	0	0			1	0	1	3		1	1	0	0	0	0	0	0	0	0	0	0	0	0	0	0	0	0	0
1474	3750	2	1	3	2	2	3	1	1	0	4	0	1	2	2	0	1	1	2	4	1	0	0			0	1	2	3		5	0	0	0	0	0	0	0	0	0	0	0	0	0	0	0	0	0	0
1475	696	1	1	2	1	1	3	3	2	0	3	0	1	2	1	0	1	0	2	4	1	0	0			0	1	5	3		4	1	0	0	0	0	0	0	0	0	0	0	0	0	0	0	0	0	0
1476	1133	3	1	2	1	1	1	3	1	0	2	0	1	2	2	0	1	0	1	4	1	0	0			0	1	2	1	2	1	1	0	0	0	0	0	0	0	0	0	0	0	0	0	0	0	0	0
1477	4695	2	1	2	1	1	1	3	1	0	3	1	1	1	3	0	1	0	3	3	2	1	2	12	1	3	0	2	4		5	0	0	0	0	0	0	0	0	0	0	0	0	0	0	0	0	0	0
1478	2947	2	1	2	1	1	3	1	1	0	1	0	1	2	3	0	1	0	2	2	2	1	2	18	0	3	0	1	4		5	0	1	1	1	0	0	0	0	1	0	0	0	0	0	0	0	0	0
1479	1779	1	2	3	1	1	1	3	2	0	3	1	3	1	3	0	1	0	3	4	2	1	2	10	1	3	0	2	1	2	1	1	0	0	0	0	0	0	0	0	0	0	0	0	0	0	0	0	0
1480	712	1	1	2	1	1	1	3	3	0	3	0	3	2	2	0	1	0	4	4	1	0	0			1	0	3	3		3	0	0	0	0	0	0	0	0	0	0	0	0	0	0	0	0	0	0
1481	2370	2	1	3	2	2	1	3	1	0	4	0	2	1	2	0	1	0	3	2	2	1	2	13	1	2	0	1	4		5	0	0	0	0	0	0	0	0	0	0	0	0	0	0	0	0	0	0
1482	407	1	1	2	1	1	1	3	1	0	2	1	2	1	2	0	1	0	2	4	1	0	0			3	0	2	3		4	1	0	0	0	0	0	0	0	0	0	0	0	0	0	0	0	0	0
1483	2699	1	1	1	1	2	1	4	1	0	2	1	1	1	2	0	1	0	2	4	1	0	0			1	0	5	3		3	0	0	0	0	0	0	0	0	0	0	0	0	0	0	0	0	0	0
1484	696	1	1	1	2	2	3	1	1	0	3	0	2	1	3	0	1	0	3	3	2	1	1	18	0	2	0	1	1	1	1	1	0	0	0	0	0	0	0	0	0	0	0	0	0	0	0	0	0
1485	1921	2	1	1	1	1	1	3	1	0	2	0	3	1	3	0	1	0	2	4	2	1	1	18	0	3	0	1	4		5	0	1	1	1	0	0	0	0	0	0	0	0	0	0	1	0	0	0
1486	1343	1	1	2	1	1	3	3	2	0	4	1	3	2	2	0	1	0	2	4	1	0	0			1	0	3	3		5	0	0	0	0	0	0	0	0	0	0	0	0	0	0	0	0	0	0
1487	730	2	1	1	1	2	1	3	2	0	3	1	2	2	2	0	1	0	3	4	1	0	0			1	0	3	1	9	1	1	0	0	0	0	0	0	0	0	0	0	0	0	0	0	0	0	0
1488	2616	3	3	3	1	1	1	3	2	1	2	1	2	2	4	1	1	0	3	2	4	0	1	18	0	3	0	4	4		5	0	1	1	1	0	0	0	0	0	0	0	0	0	0	0	0	1	0
1489	1298	3	1	2	1	1	1	4	1	0	3	0	3	2	2	0	1	1	2	4	2	1	1	18	0	3	0	2	1	4	1	1	0	0	0	0	0	0	0	0	0	0	0	0	0	0	0	0	0
1490	877	2	1	2	1	1	1	3	2	0	2	0	3	1	2	0	1	0	1	5	2	1	1	8	1	0	1	2	1	1	1	1	1	1	1	0	0	0	0	0	0	0	0	0	0	0	0	1	0
1491	636	1	1	2	2	1	3	4	0	0	2	0	1	1	2	0	1	0	2	4	1	0	0			1	0	2	3		5	0	0	0	0	0	0	0	0	0	0	0	0	0	0	0	0	0	0
1492	459	3	1	2	1	1	1	3	1	0	2	0	2	2	2	0	1	0	2	4	1	0	0			1	0	5	3		5	0	0	0	0	0	0	0	0	0	0	0	0	0	0	0	0	0	0
1493	984	2	1	2	1	2	1	4	1	0	3	0	2	1	2	0	1	0	2	4	1	0	0			1	0	5	3		4	1	0	0	0	0	0	0	0	0	0	0	0	0	0	0	0	0	0
1494	966	3	1	2	1	2	2	4	1	0	3	1	2	2	2	0	1	0	2	4	1	0	0			1	0	5	3		5	0	0	0	0	0	0	0	0	0	0	0	0	0	0	0	0	0	0
1495	993	2	1	2	1	1	1	3	2	0	3	1	2	2	1	0	1	0	2	4	1	0	0			1	0	5	3		5	0	0	0	0	0	0	0	0	0	0	0	0	0	0	0	0	0	0
1496	1568	2	1	2	1	2	1	3	1	0	2	1	1	1	2	0	1	0	3	4	1	0	0			1	0	2	3		5	0	0	0	0	0	0	0	0	0	0	0	0	0	0	0	0	0	0
1497	1888	2	1	2	1	1	1	3	1	0	4	1	1	1	2	0	1	0	1	4	2	1	2	4	1	2	0	3	1	9	1	1	1	1	1	1	0	0	0	0	0	0	0	0	0	0	0	0	0
1498	1043	2	3	2	1	1	2	4	2	0	2	0	2	1	2	0	1	0	3	4	1	0	0			1	0	5	3		4	1	0	0	0	0	0	0	0	0	0	0	0	0	0	0	0	0	0
1499	1503	2	1	2	1	1	1	3	1	0	2	0	2	1	3	0	1	0	2	3	2	1	1	18	0	3	0	2	1	4	5	0	2	1	2	1	0	0	1	0	0	0	0	0	0	0	0	0	0
1500	2573	2	1	1	1	2	1	3	1	0	3	1	2	2	2	0	1	0	2	4	1	0	0			2	0	5	3		5	0	0	0	0	0	0	0	0	0	0	0	0	0	0	0	0	0	0
1501	614	3	1	1	2	2	2	3	1	0	4	0	2	2	1	0	1	0	2	4	1	0	0			2	0	3	3		5	0	0	0	0	0	0	0	0	0	0	0	0	0	0	0	0	0	0
1502	847	3	1	2	1	1	1	3	1	0	2	1	2	1	2	0	1	0	1	4	1	0	0			0	1	2	4		4	1	0	0	0	0	0	0	0	0	0	0	0	0	0	0	0	0	0
1503	619	3	1	2	2	2	1	3	0	0	1	0	1	2	2	0	1	0	3	2	2	1	3	15	1	3	0	4	4		5	0	0	0	0	0	0	0	0	0	0	0	0	0	0	0	0	0	0
1504	1269	2	1	2	1	1	1	3	3	0	4	1	3	2	2	0	1	0	3	4	2	1	2	7	1	3	0	2	2	2	1	1	1	1	1	0	0	0	0	0	1	0	0	0	0	0	0	0	0
1505	1061	2	1	2	2	2	1	4	0	0	2	0	1	2	3	0	1	0	3	2	2	1	2	16	1	3	0	2	4		5	0	0	0	0	0	0	0	0	0	0	0	0	0	0	0	0	0	0
1506	2548	1	1	3	1	1	1	3	2	0	3	1	2	1	3	0	1	0	1	4	2	1	1	18	0	3	0	2	1	1	1	1	1	1	1	0	0	0	0	0	0	0	0	0	0	1	0	0	0
1507	3623	3	1	2	1	1	1	3	1	0	2	1	1	2	3	0	1	0	3	3	2	1	1	18	0	3	0	2	2	9	4	1	1	1	1	0	0	0	0	0	0	0	0	0	0	1	0	0	0
1508	494	1	2	1	1	1	1	4	3	0	3	0	3	2	4	1	1	0	1	5	3	0	3	18	0	3	0	2	2	9	1	1	0	0	0	0	0	0	0	0	0	0	0	0	0	0	0	0	0
1509	368	1	1	1	2	2	1	3	1	0	2	0	2	2	2	0	1	0	2	4	1	0	0			1	0	3	1	3	5	0	0	0	0	0	0	0	0	0	0	0	0	0	0	0	0	0	0
1510	691	2	1	2	1	1	3	1	1	0	2	1	1	2	2	0	1	0	2	4	1	0	0			2	0	3	3		5	0	0	0	0	0	0	0	0	0	0	0	0	0	0	0	0	0	0
1511	428	1	2	1	2	2	2	4	1	0	2	0	2	1	2	0	1	0	2	4	1	0	0			1	0	2	3		4	1	0	0	0	0	0	0	0	0	0	0	0	0	0	0	0	0	0
1512	708	1	1	2	1	1	1	4	2	0	3	1	2	1	1	0	1	0	2	3	1	0	0			1	0	3	3		5	0	0	0	0	0	0	0	0	0	0	0	0	0	0	0	0	0	0
1513	623	3	4	3	1	2	1	3	2	1	2	0	1	1	3	0	1	0	3	2	4	0	1	18	0	3	0	1	1	9	5	0	1	1	1	1	0	0	0	0	0	0	0	0	0	0	0	0	0
1514	2001	2	1	2	1	1	1	3	1	0	4	1	2	2	2	0	1	0	3	4	2	1	2	4	1	2	0	3	1	2	1	1	0	0	0	0	0	0	0	0	0	0	0	0	0	0	0	0	0
1515	1520	1	1	1	2	2	1	3	1	0	2	0	3	2	2	0	1	0	2	4	1	0	0			0	1	2	1	1	1	1	0	0	0	0	0	0	0	0	0	0	0	0	0	0	0	0	0
1516	794	2	2	3	2	2	1	3	0	0	1	0	1	2	4	1	1	0	3	1	2	1	3	18	0	3	0	1	4		5	0	0	0	0	0	0	0	0	0	0	0	0	0	0	0	0	0	0
1517	560	3	4	3	1	2	1	3	2	1	2	0	1	2	5	1	1	0	3	1	4	0	3	18	0	2	0	1	4		5	0	2	1	2	1	0	0	0	1	0	0	0	0	0	0	0	0	0
1518	398	1	1	1	1	1	1	4	1	0	3	1	2	1	1	0	1	0	3	2	1	0	0			1	0	2	3		5	0	0	0	0	0	0	0	0	0	0	0	0	0	0	0	0	0	0
1519	2460	2	1	2	2	2	1	4	0	0	2	0	1	1	3	0	1	0	3	2	2	1	2	16	1	2	0	2	4		5	0	0	0	0	0	0	0	0	0	0	0	0	0	0	0	0	0	0
1520	2976	3	1	3	1	2	1	3	3	0	3	0	2	2	3	0	1	0	3	2	2	1	2	18	0	3	0	1	4		4	1	0	0	0	0	0	0	0	0	0	0	0	0	0	0	0	0	0
1521	354	2	2	1	1	1	1	3	3	0	3	0	3	2	2	0	1	0	2	4	1	0	0			1	0	2	3		5	0	0	0	0	0	0	0	0	0	0	0	0	0	0	0	0	0	0
1522	876	2	1	1	1	1	1	4	2	0	3	1	2	2	2	0	1	0	2	4	1	0	0			1	0	3	3		4	1	0	0	0	0	0	0	0	0	0	0	0	0	0	0	0	0	0
1523	703	3	5	3	2	2	1	3	1	0	2	0	2	2	3	0	1	0	3	2	2	1	1	18	0	2	0	1	2	4	5	0	3	1	2	0	0	0	0	1	0	0	0	0	0	0	0	1	0
1524	525	3	5	1	1	1	5	4	3	0	3	1	3	1	2	0	1	0	2	5	1	0	0			0	1	0	3		5	0	0	0	0	0	0	0	0	0	0	0	0	0	0	0	0	0	0
1525	1022	3	1	2	1	2	2	3	1	0	1	0	2	2	2	0	1	0	1	4	1	0	0			2	0	0	1	9	5	0	0	0	0	0	0	0	0	0	0	0	0	0	0	0	0	0	0
1526	1500	3	1	1	2	2	1	4	2	1	3	0	2	1	1	0	1	0	2	3	1	0	0			2	0	2	3		4	1	0	0	0	0	0	0	0	0	0	0	0	0	0	0	0	0	0
1527	267	1	4	1	2	2	1	4	1	0	3	0	2	1	2	0	1	0	2	4	1	0	0			0	1	4	3		5	0	0	0	0	0	0	0	0	0	0	0	0	0	0	0	0	0	0
1528	912	3	1	1	1	1	3	3	1	0	2	0	1	2	3	0	1	0	3	4	2	1	1	18	0	3	0	0	4		4	1	0	0	0	0	0	0	0	0	0	0	0	0	0	0	0	0	0
1529	654	2	1	1	1	2	1	3	1	0	2	1	2	2	2	0	1	0	1	5	1	0	0			1	0	0	3		4	1	0	0	0	0	0	0	0	0	0	0	0	0	0	0	0	0	0
1530	851	1	1	1	1	1	1	1	1	0	3	0	3	1	2	0	1	0	1	5	2	1	1	5	1	1	0	1	1	3	1	1	0	0	0	0	0	0	0	0	0	0	0	0	0	0	0	0	0
1531	565	3	2	3	2	2	4	3	1	0	2	0	2	2	4	1	1	0	3	1	2	1	1	18	0	3	0	1	2	5	5	0	0	0	0	0	0	0	0	0	0	0	0	0	0	0	0	0	0
1532	1562	2	3	3	2	2	1	4	1	0	2	0	2	1	5	1	2	0	4	3	2	1	2	18	0	2	0	2	2	1	5	0	1	1	1	0	0	0	0	0	0	0	0	0	0	0	0	0	1
1533	787	2	1	1	1	2	1	3	2	0	3	1	3	2	2	0	1	0	2	4	1	0	0			0	1	4	3		5	0	0	0	0	0	0	0	0	0	0	0	0	0	0	0	0	0	0
1534	627	3	2	1	2	2	1	1	2	0	3	0	2	2	2	0	1	0	1	5	1	0	0			1	0	1	3		5	0	0	0	0	0	0	0	0	0	0	0	0	0	0	0	0	0	0
1535	816	2	1	2	2	2	3	3	0	0	2	0	1	2	2	0	1	0	2	4	2	1	1	2	1	0	1	2	4		5	0	0	0	0	0	0	0	0	0	0	0	0	0	0	0	0	0	0
1536	802	3	1	1	1	2	1	3	1	0	2	1	1	2	1	0	1	0	3	2	1	0	0			1	0	3	3		5	0	0	0	0	0	0	0	0	0	0	0	0	0	0	0	0	0	0
1537	1689	1	3	3	1	1	1	3	1	0	2	0	2	1	3	0	2	0	4	3	2	1	1	18	0	3	0	4	1	7	5	0	1	1	1	1	0	0	0	0	0	0	0	0	0	0	0	0	0
1538	1760	1	2	1	1	1	1	3	1	0	2	1	3	2	2	0	1	0	3	4	2	1	0			2	0	1	1	3	5	0	0	0	0	0	0	0	0	0	0	0	0	0	0	0	0	0	0
1539	1090	2	1	1	1	1	1	3	1	0	2	0	3	1	3	0	1	0	2	4	2	1	1	18	0	3	0	1	4		1	1	1	1	1	0	0	0	0	0	0	0	0	0	0	1	0	0	0
1540	682	2	1	2	1	2	2	3	1	0	2	0	1	1	1	0	1	0	2	4	1	0	0			1	0	0	3		5	0	0	0	0	0	0	0	0	0	0	0	0	0	0	0	0	0	0
1541	2047	2	1	2	2	2	4	1	0	0	4	0	1	2	1	0	1	0	2	3	1	0	0			2	0	5	3		4	1	0	0	0	0	0	0	0	0	0	0	0	0	0	0	0	0	0
1542	855	1	1	1	1	1	2	3	1	0	3	0	3	2	2	0	1	0	3	3	2	1	2	8	1	3	0	3	4		5	0	1	1	1	0	0	0	0	0	0	0	0	0	0	0	0	0	0
1543	475	2	1	1	1	1	1	3	1	0	2	1	2	2	2	0	1	0	2	4	1	0	0			0	1	0	3		5	0	0	0	0	0	0	0	0	0	0	0	0	0	0	0	0	0	0
1544	2172	2	1	1	1	1	1	3	1	0	2	0	2	2	2	0	1	0	1	5	1	0	0			1	0	1	1	1	3	0	0	0	0	0	0	0	0	0	0	0	0	0	0	0	0	0	0
1545	1209	2	2	2	1	1	3	1	1	0	3	1	3	1	2	0	1	0	2	4	1	0	1	18	0	3	0	0	3		5	0	0	0	0	0	0	0	0	0	0	0	0	0	0	0	0	0	0
1546	539	2	1	3	1	2	1	3	0	0	1	0	1	2	2	0	1	0	3	4	1	0	0			0	1	0	4		5	0	0	0	0	0	0	0	0	0	0	0	0	0	0	0	0	0	0
1547	1686	1	1	1	1	2	3	1	1	0	4	0	1	2	3	0	1	0	2	3	2	1	3	12	1	3	0	1	4		4	1	0	0	0	0	0	0	0	0	0	0	0	0	0	0	0	0	0
1548	1532	2	3	3	2	2	1	4	1	0	2	0	2	2	5	1	1	0	3	2	4	0	3	18	0	3	0	1	2	6	5	0	1	1	1	1	0	0	0	0	0	0	0	0	0	0	0	0	0
1549	349	3	1	2	1	1	3	4	1	0	1	1	1	1	1	0	1	0	2	4	1	0	0			2	0	4	3		5	0	0	0	0	0	0	0	0	0	0	0	0	0	0	0	0	0	0
1550	782	3	1	2	1	1	1	1	2	0	2	0	1	2	2	0	1	0	1	5	1	0	0			1	0	5	3		5	0	0	0	0	0	0	0	0	0	0	0	0	0	0	0	0	0	0
1551	1021	1	1	2	1	1	1	4	1	0	3	0	1	1	2	0	2	0	1	4	1	0	0			0	1	2	3		5	0	0	0	0	0	0	0	0	0	0	0	0	0	0	0	0	0	0
1552	1139	3	1	2	1	1	1	3	2	0	2	0	1	1	2	0	1	0	3	2	2	1	1	6	1	1	0	1	1	6	1	1	5	1	2	1	0	0	1	1	0	0	0	0	0	0	0	1	0
1553	558	1	1	3	1	1	3	4	3	0	3	0	3	1	1	0	1	0	2	4	1	0	0			1	0	3	3		5	0	0	0	0	0	0	0	0	0	0	0	0	0	0	0	0	0	0
1554	459	3	1	2	1	1	1	3	0	0	1	0	1	2	2	0	1	0	1	4	1	0	0			0	1	0	3		4	1	0	0	0	0	0	0	0	0	0	0	0	0	0	0	0	0	0
1555	647	2	2	3	2	2	1	4	0	0	1	0	1	1	4	1	1	0	3	2	2	1	3	18	0	3	0	1	4		5	0	0	0	0	0	0	0	0	0	0	0	0	0	0	0	0	0	0
1556	533	1	1	1	1	1	1	3	3	0	3	1	3	1	1	0	1	0	2	4	1	0	0			0	1	5	3		5	0	0	0	0	0	0	0	0	0	0	0	0	0	0	0	0	0	0
1557	1873	2	1	2	2	2	4	4	1	0	4	0	2	1	2	0	1	0	2	4	1	0	0			1	0	5	3		4	1	0	0	0	0	0	0	0	0	0	0	0	0	0	0	0	0	0
1558	2596	1	1	2	1	1	1	3	1	0	2	1	1	2	2	0	1	0	3	3	2	1	1	18	0	2	0	1	1	1	1	1	0	0	0	0	0	0	0	0	0	0	0	0	0	0	0	0	0
1559	1317	1	1	2	1	2	3	4	2	0	3	0	2	1	2	0	1	0	2	4	1	0	0			1	0	3	3		4	1	0	0	0	0	0	0	0	0	0	0	0	0	0	0	0	0	0
1560	578	2	1	2	1	1	1	3	1	0	2	1	3	2	2	0	2	0	4	4	1	0	0			3	0	1	1	3	1	1	0	0	0	0	0	0	0	0	0	0	0	0	0	0	0	0	0
1561	732	3	2	1	1	2	2	3	2	0	4	0	3	1	2	0	1	0	3	5	2	1	0			1	0	1	3		5	0	0	0	0	0	0	0	0	0	0	0	0	0	0	0	0	0	0
1562	1989	2	1	2	1	1	2	4	0	0	2	1	1	1	2	0	1	0	3	3	1	0	0			1	0	2	1	4	3	0	0	0	0	0	0	0	0	0	0	0	0	0	0	0	0	0	0
1563	3296	1	1	2	1	1	1	3	1	0	2	1	1	2	3	0	1	0	3	4	2	1	1	18	0	3	0	2	1	1	1	1	0	0	0	0	0	0	0	0	0	0	0	0	0	0	0	0	0
1564	1861	3	2	2	1	2	3	3	0	0	1	1	1	1	2	0	2	1	4	2	2	1	0			0	1	1	4		4	1	0	0	0	0	0	0	0	0	0	0	0	0	0	0	0	0	0
1565	1221	3	1	1	1	2	1	3	1	0	3	1	2	2	2	0	1	0	3	5	1	0	0			2	0	1	3		5	0	0	0	0	0	0	0	0	0	0	0	0	0	0	0	0	0	0
1567	1549	2	3	2	1	1	2	3	1	0	4	0	2	2	4	1	1	0	1	3	2	1	3	18	0	3	0	1	2	4	1	1	0	0	0	0	0	0	0	0	0	0	0	0	0	0	0	0	0
1568	1460	1	3	1	1	1	1	4	2	0	4	1	2	2	3	0	1	0	3	4	2	1	1	11	1	1	0	3	4		4	1	0	0	0	0	0	0	0	0	0	0	0	0	0	0	0	0	0
1569	2399	2	3	2	2	2	4	1	1	0	4	0	1	1	4	1	1	0	3	2	4	0	2	18	0	2	0	1	4		5	0	0	0	0	0	0	0	0	0	0	0	0	0	0	0	0	0	0
1570	470	3	1	2	2	2	3	1	1	0	3	0	2	1	2	0	1	0	3	4	1	0	0			1	0	5	3		5	0	0	0	0	0	0	0	0	0	0	0	0	0	0	0	0	0	0
1571	787	2	1	2	2	2	3	3	1	0	4	0	2	1	2	0	1	0	2	3	1	0	0			1	0	2	3		4	1	0	0	0	0	0	0	0	0	0	0	0	0	0	0	0	0	0
1572	450	1	1	1	2	1	1	3	1	0	3	0	3	1	2	0	1	0	2	3	1	0	0			0	1	5	3		5	0	0	0	0	0	0	0	0	0	0	0	0	0	0	0	0	0	0
1573	892	1	1	1	1	2	1	2	2	0	2	1	2	2	2	0	1	0	2	4	1	0	0			1	0	3	3		5	0	0	0	0	0	0	0	0	0	0	0	0	0	0	0	0	0	0
1574	571	1	1	1	1	1	1	3	1	1	2	0	2	1	2	0	1	0	2	4	1	0	0			0	1	0	3		5	0	0	0	0	0	0	0	0	0	0	0	0	0	0	0	0	0	0
1575	1941	2	1	3	2	1	3	4	1	0	2	0	1	2	2	0	1	0	2	4	1	0	0			1	0	5	3		5	0	0	0	0	0	0	0	0	0	0	0	0	0	0	0	0	0	0
1576	493	2	1	2	1	2	3	4	1	0	3	0	1	2	2	0	1	0	2	4	1	0	0			2	0	4	3		5	0	0	0	0	0	0	0	0	0	0	0	0	0	0	0	0	0	0
1577	679	3	1	1	2	2	3	4	1	0	4	0	2	2	2	0	2	0	2	4	1	0	0			1	0	5	3		5	0	0	0	0	0	0	0	0	0	0	0	0	0	0	0	0	0	0
1578	975	3	1	1	1	1	1	4	2	0	3	1	2	1	2	0	1	0	3	4	1	0	0			0	1	2	3		5	0	0	0	0	0	0	0	0	0	0	0	0	0	0	0	0	0	0
1579	1345	2	1	1	1	1	1	3	2	0	3	1	2	2	1	0	1	0	2	4	1	0	0			1	0	3	3		2	1	0	0	0	0	0	0	0	0	0	0	0	0	0	0	0	0	0
1580	1873	1	1	2	2	2	4	1	1	0	4	0	1	1	1	0	1	0	3	2	1	0	0			2	0	5	3		4	1	0	0	0	0	0	0	0	0	0	0	0	0	0	0	0	0	0
1581	820	2	2	2	1	1	1	3	1	0	3	1	3	2	2	0	1	0	1	4	2	1	0			1	0	1	1	4	1	1	0	0	0	0	0	0	0	0	0	0	0	0	0	0	0	0	0
1582	633	2	5	3	2	1	3	4	1	0	3	1	2	2	1	0	1	0	2	4	1	0	0			1	0	3	3		4	1	0	0	0	0	0	0	0	0	0	0	0	0	0	0	0	0	0
1583	1027	3	2	2	1	1	2	3	3	0	3	1	2	2	2	0	1	0	1	4	2	1	1	3	1	1	0	2	1	1	1	1	0	0	0	0	0	0	0	0	0	0	0	0	0	0	0	0	0
1584	623	3	1	2	1	1	3	3	2	0	3	0	1	1	3	0	1	0	3	3	2	1	1	18	0	3	0	2	4		5	0	0	0	0	0	0	0	0	0	0	0	0	0	0	0	0	0	0
1585	479	2	1	2	1	1	2	3	2	0	3	0	2	2	2	0	1	0	2	4	1	0	0			0	1	2	3		4	1	0	0	0	0	0	0	0	0	0	0	0	0	0	0	0	0	0
1586	1726	2	1	2	1	1	1	3	2	0	3	0	2	2	3	0	1	0	2	3	2	1	1	18	0	3	0	1	4		5	0	1	1	1	0	0	0	0	0	0	0	0	0	0	1	0	0	0
1587	1284	1	5	3	2	2	3	4	1	0	4	0	2	1	2	0	1	0	3	4	1	0	0			0	1	0	4		1	1	0	0	0	0	0	0	0	0	0	0	0	0	0	0	0	0	0
1588	1132	1	1	2	1	1	1	3	2	0	2	0	2	1	3	0	1	0	1	5	2	1	1	18	0	3	0	2	1	1	1	1	0	0	0	0	0	0	0	0	0	0	0	0	0	0	0	0	0
1589	940	2	1	2	1	1	2	4	2	0	3	0	2	2	3	0	1	0	2	4	2	1	1	18	0	1	0	2	1	1	1	1	0	0	0	0	0	0	0	0	0	0	0	0	0	0	0	0	0
1590	336	2	1	2	1	1	2	3	2	0	3	0	2	1	3	0	1	0	3	3	2	1	1	18	0	1	0	2	1	1	1	1	0	0	0	0	0	0	0	0	0	0	0	0	0	0	0	0	0
1591	638	2	1	2	1	1	1	3	1	0	3	1	2	2	3	0	1	0	3	2	2	1	3	18	0	3	0	2	4		5	0	0	0	0	0	0	0	0	0	0	0	0	0	0	0	0	0	0
1592	425	1	1	2	1	1	1	4	1	0	3	0	2	2	2	0	1	0	2	4	1	0	0			2	0	2	4		4	1	0	0	0	0	0	0	0	0	0	0	0	0	0	0	0	0	0
1593	471	1	2	1	1	1	1	4	1	0	2	0	1	2	2	0	1	0	2	4	1	0	0			0	1	2	3		4	1	0	0	0	0	0	0	0	0	0	0	0	0	0	0	0	0	0
1594	618	3	1	2	2	2	1	2	1	0	3	1	2	1	2	0	1	0	1	5	1	0	0			1	0	2	3		5	0	0	0	0	0	0	0	0	0	0	0	0	0	0	0	0	0	0
1595	2559	2	3	1	1	1	1	3	1	0	3	0	2	1	3	0	1	0	3	4	2	1	1	18	0	2	0	2	1	2	1	1	0	0	0	0	0	0	0	0	0	0	0	0	0	0	0	0	0
1596	1047	3	4	1	2	2	1	4	0	0	2	1	2	1	2	0	1	1	2	4	1	0	0			1	0	3	1	2	1	1	0	0	0	0	0	0	0	0	0	0	0	0	0	0	0	0	0
1597	2641	2	3	1	1	1	1	3	1	0	3	0	2	1	3	0	1	0	3	4	2	1	1	18	0	2	0	2	1	2	1	1	0	0	0	0	0	0	0	0	0	0	0	0	0	0	0	0	0
1598	771	2	1	1	1	2	1	4	2	0	3	1	2	2	2	0	1	0	2	4	1	0	0			1	0	5	3		5	0	0	0	0	0	0	0	0	0	0	0	0	0	0	0	0	0	0
1599	710	2	1	1	1	1	1	4	2	0	3	0	2	2	1	0	1	0	3	4	1	0	0			0	1	1	3		5	0	1	1	1	0	0	0	0	0	0	0	0	0	0	1	0	0	0
1600	1159	2	1	2	1	1	1	3	1	0	3	1	1	2	2	0	1	0	1	4	2	1	2	7	1	2	0	2	1	2	1	1	1	1	1	0	0	0	0	0	0	0	0	1	0	0	0	0	0
1601	433	3	1	2	1	1	1	3	1	0	2	0	1	1	2	0	1	0	3	3	2	1	2	18	0	2	0	1	2	9	5	0	1	1	1	1	0	0	0	0	0	0	0	0	0	0	0	0	0
1602	695	3	3	2	1	2	1	3	2	0	2	0	1	1	5	1	1	0	1	3	2	1	2	18	0	2	0	1	2	1	5	0	0	0	0	0	0	0	0	0	0	0	0	0	0	0	0	0	0
1603	1267	2	1	1	1	2	1	4	2	0	3	1	2	2	3	0	1	0	3	2	2	1	2	18	0	2	0	2	1	5	5	0	0	0	0	0	0	0	0	0	0	0	0	0	0	0	0	0	0
1604	718	1	4	3	1	1	2	3	1	0	2	0	2	2	2	0	2	0	4	4	1	0	0			0	1	1	3		5	0	0	0	0	0	0	0	0	0	0	0	0	0	0	0	0	0	0
1605	1397	2	2	1	1	2	1	1	1	0	2	0	2	2	2	0	1	0	2	4	1	0	0			0	1	5	3		4	1	0	0	0	0	0	0	0	0	0	0	0	0	0	0	0	0	0
1606	2176	2	4	2	1	2	3	3	1	0	1	0	1	2	4	1	1	1	3	2	4	0	3	18	0	0	1	0	4		5	0	1	1	1	0	0	0	0	0	0	0	0	0	0	1	0	0	0
1607	789	2	1	1	1	2	1	4	2	0	3	1	2	1	3	0	1	0	3	2	2	1	2	18	0	0	1	2	1	1	5	0	0	0	0	0	0	0	0	0	0	0	0	0	0	0	0	0	0
1608	422	3	1	1	1	2	1	4	1	0	2	1	2	2	2	0	1	0	1	4	1	0	0			1	0	2	3		4	1	0	0	0	0	0	0	0	0	0	0	0	0	0	0	0	0	0
1609	408	2	1	1	1	2	1	4	2	0	3	1	2	2	1	0	1	0	3	2	1	0	0			1	0	3	3		5	0	0	0	0	0	0	0	0	0	0	0	0	0	0	0	0	0	0
1610	787	2	3	2	1	1	3	4	3	1	3	0	3	1	2	0	1	0	2	4	1	0	0			1	0	5	3		5	0	0	0	0	0	0	0	0	0	0	0	0	0	0	0	0	0	0
1611	432	2	5	3	2	2	3	3	1	0	4	0	1	1	3	0	1	0	3	2	2	1	2	18	0	3	0	2	4		5	0	0	0	0	0	0	0	0	0	0	0	0	0	0	0	0	0	0
1612	430	1	1	3	1	1	2	3	1	0	3	0	3	1	2	0	1	0	2	4	1	0	0			3	0	5	3		5	0	0	0	0	0	0	0	0	0	0	0	0	0	0	0	0	0	0
1613	331	3	1	1	1	1	1	4	1	0	3	1	3	2	2	0	1	1	2	4	1	0	0			0	1	2	3		5	0	0	0	0	0	0	0	0	0	0	0	0	0	0	0	0	0	0
1614	605	3	5	2	2	2	3	1	1	0	1	0	1	2	2	0	1	0	2	4	1	0	0			1	0	5	3		5	0	0	0	0	0	0	0	0	0	0	0	0	0	0	0	0	0	0
1618	849	2	1	2	2	1	2	4	3	0	3	1	1	2	2	0	1	0	2	3	1	0	0			2	0	5	3		4	1	0	0	0	0	0	0	0	0	0	0	0	0	0	0	0	0	0
1619	668	2	3	1	1	1	1	3	2	0	3	0	3	1	5	1	1	0	1	2	2	1	1	18	0	2	0	1	2	1	1	1	3	1	2	1	0	1	0	0	0	0	0	0	0	1	0	0	0
1620	372	2	5	3	1	2	4	2	1	0	4	0	3	2	4	1	1	0	3	2	2	1	3	18	0	3	0	2	4		5	0	0	0	0	0	0	0	0	0	0	0	0	0	0	0	0	0	0
1621	1636	2	1	1	1	1	2	3	2	0	2	0	2	2	1	0	1	0	2	3	1	0	0			0	1	2	3		5	0	0	0	0	0	0	0	0	0	0	0	0	0	0	0	0	0	0
1623	2155	3	3	2	1	1	1	3	1	0	3	1	3	1	3	0	1	0	1	4	2	1	2	6	1	3	0	2	1	1	1	1	1	1	1	1	0	0	0	0	0	0	0	0	0	0	0	0	0
1624	918	3	1	2	2	2	2	3	2	0	3	1	1	1	1	0	1	0	2	4	1	0	0			1	0	2	3		4	1	0	0	0	0	0	0	0	0	0	0	0	0	0	0	0	0	0
1626	3698	2	2	3	1	2	1	3	1	0	1	0	2	2	2	0	1	0	3	2	2	1	1	5	1	3	0	1	4		5	0	0	0	0	0	0	0	0	0	0	0	0	0	0	0	0	0	0
1627	305	3	1	3	2	2	4	1	1	1	1	1	1	2	2	0	1	0	1	4	1	0	0			2	0	0	3		5	0	0	0	0	0	0	0	0	0	0	0	0	0	0	0	0	0	0
1628	841	2	1	2	1	1	1	3	2	0	2	1	2	2	1	0	1	0	2	4	1	0	0			1	0	5	3		5	0	0	0	0	0	0	0	0	0	0	0	0	0	0	0	0	0	0
1629	2005	2	5	1	1	2	2	3	3	0	4	1	3	2	2	0	1	1	2	4	1	0	0			3	0	5	3		5	0	0	0	0	0	0	0	0	0	0	0	0	0	0	0	0	0	0
1630	755	2	3	1	2	2	3	3	1	0	3	0	2	1	4	1	1	0	1	3	2	1	1	18	0	1	0	1	4		5	0	2	1	2	1	0	0	1	0	0	0	0	0	0	0	0	0	0
1631	706	1	1	1	1	1	1	3	1	0	3	1	2	2	2	0	1	0	2	4	1	0	0			0	1	2	3		5	0	0	0	0	0	0	0	0	0	0	0	0	0	0	0	0	0	0
1632	369	3	2	1	1	2	1	4	0	0	3	1	1	2	2	0	1	0	1	4	1	0	0			2	0	2	1	9	4	1	0	0	0	0	0	0	0	0	0	0	0	0	0	0	0	0	0
1633	631	3	2	1	1	2	1	4	0	0	2	0	2	2	2	0	1	0	1	4	1	0	0			1	0	2	1	9	4	1	0	0	0	0	0	0	0	0	0	0	0	0	0	0	0	0	0
1634	987	2	4	2	1	1	1	4	1	0	3	0	2	1	2	0	1	0	2	3	1	0	0			1	0	3	3		4	1	0	0	0	0	0	0	0	0	0	0	0	0	0	0	0	0	0
1635	850	2	1	1	1	2	1	4	3	0	3	1	2	2	1	0	1	0	2	4	1	0	0			0	1	2	3		3	0	0	0	0	0	0	0	0	0	0	0	0	0	0	0	0	0	0
1636	560	3	1	1	1	2	1	4	1	0	2	0	2	1	3	0	1	0	3	4	2	1	1	18	0	3	0	1	2	9	5	0	0	0	0	0	0	0	0	0	0	0	0	0	0	0	0	0	0
1637	963	1	1	2	2	1	3	3	1	0	2	0	2	2	2	0	1	0	3	4	2	1	1	18	0	3	0	1	1	1	1	1	0	0	0	0	0	0	0	0	0	0	0	0	0	0	0	0	0
1638	1235	1	1	3	1	2	1	3	1	0	1	0	2	1	2	0	1	0	3	3	2	1	1	15	1	3	0	2	4		5	0	0	0	0	0	0	0	0	0	0	0	0	0	0	0	0	0	0
1639	1126	2	1	2	2	1	3	4	2	0	3	0	2	1	2	0	1	0	3	4	2	1	1	18	0	3	0	2	1	1	1	1	1	1	1	0	0	0	0	0	0	0	0	0	0	0	0	0	1
1640	1896	2	1	1	2	2	4	4	0	0	2	1	1	1	2	0	1	0	2	4	1	0	0			1	0	4	3		5	0	0	0	0	0	0	0	0	0	0	0	0	0	0	0	0	0	0
1641	543	2	1	1	2	2	2	3	1	0	3	0	2	1	3	0	1	0	1	2	2	1	2	18	0	3	0	3	1	1	5	0	1	1	1	1	0	0	0	0	0	0	0	0	0	0	0	0	0
1642	654	2	5	3	2	2	3	4	2	0	2	0	2	1	2	0	2	0	1	4	2	1	1	3	1	2	0	2	1	1	3	0	0	0	0	0	0	0	0	0	0	0	0	0	0	0	0	0	0
1643	1549	2	2	2	1	1	2	4	1	0	3	1	3	1	2	0	1	0	3	5	2	1	0			0	1	1	1	9	1	1	0	0	0	0	0	0	0	0	0	0	0	0	0	0	0	0	0
1645	2061	3	1	3	1	1	1	4	2	1	3	0	3	1	2	0	1	0	1	4	2	1	1	18	0	2	0	1	1	1	5	0	0	0	0	0	0	0	0	0	0	0	0	0	0	0	0	0	0
1646	597	3	1	1	2	2	2	1	1	0	2	0	2	2	2	0	1	0	2	4	1	0	0			1	0	3	3		5	0	0	0	0	0	0	0	0	0	0	0	0	0	0	0	0	0	0
1647	788	1	1	2	2	2	1	3	2	0	4	0	2	1	1	0	1	0	3	3	1	0	0			0	1	0	3		5	0	0	0	0	0	0	0	0	0	0	0	0	0	0	0	0	0	0
1648	614	2	1	1	1	1	1	3	1	0	3	0	1	2	2	0	1	0	1	5	1	0	0			0	1	1	3		3	0	0	0	0	0	0	0	0	0	0	0	0	0	0	0	0	0	0
1649	933	2	1	2	1	1	1	4	0	0	1	0	1	1	3	0	1	0	3	4	2	1	2	18	0	3	0	2	4		5	0	0	0	0	0	0	0	0	0	0	0	0	0	0	0	0	0	0
1650	953	1	1	2	1	1	1	4	0	0	1	0	1	1	2	0	1	0	2	5	1	0	0			1	0	2	3		3	0	0	0	0	0	0	0	0	0	0	0	0	0	0	0	0	0	0
1651	351	2	1	2	1	1	1	4	0	0	1	0	1	2	2	0	1	0	1	4	1	0	0			1	0	0	1	9	5	0	0	0	0	0	0	0	0	0	0	0	0	0	0	0	0	0	0
1652	476	3	1	1	2	2	4	3	1	0	3	1	1	1	2	0	1	0	2	4	1	0	0			1	0	3	3		4	1	0	0	0	0	0	0	0	0	0	0	0	0	0	0	0	0	0
1653	386	3	1	1	2	2	1	3	1	0	3	1	1	1	3	0	1	0	1	3	2	1	2	9	1	3	0	2	4		5	0	0	0	0	0	0	0	0	0	0	0	0	0	0	0	0	0	0
1654	842	1	1	1	1	1	1	3	1	0	2	1	3	1	2	0	1	0	1	5	1	0	0			0	1	2	1	9	1	1	0	0	0	0	0	0	0	0	0	0	0	0	0	0	0	0	0
1655	966	1	3	2	1	1	1	3	1	0	2	0	2	2	2	0	1	0	3	2	2	1	1	10	1	2	0	2	4		5	0	0	0	0	0	0	0	0	0	0	0	0	0	0	0	0	0	0
1656	315	3	1	1	2	2	1	3	1	0	3	1	1	2	3	0	1	0	3	3	2	1	2	9	1	2	0	4	4		4	1	1	1	1	1	0	0	0	0	0	0	0	0	0	0	0	0	0
1657	650	2	2	2	1	1	1	3	1	0	3	0	2	1	3	0	1	0	3	3	2	1	2	17	1	3	0	1	4		5	0	0	0	0	0	0	0	0	0	0	0	0	0	0	0	0	0	0
1658	901	2	1	1	1	1	1	3	1	0	2	0	3	1	3	0	1	0	3	3	2	1	1	18	0	2	0	2	1	4	5	0	0	0	0	0	0	0	0	0	0	0	0	0	0	0	0	0	0
1659	929	1	1	3	1	1	3	4	3	0	4	0	2	2	2	0	1	0	2	4	1	0	0			0	1	5	3		5	0	0	0	0	0	0	0	0	0	0	0	0	0	0	0	0	0	0
1660	711	2	3	2	1	2	1	1	1	0	3	0	2	1	3	0	1	0	3	3	2	1	3	18	0	3	0	2	4		5	0	1	1	1	0	0	0	0	0	1	0	0	0	0	0	0	0	0
1661	753	2	1	2	2	2	3	1	1	0	4	0	1	1	1	0	1	0	2	3	1	0	0			1	0	2	3		5	0	0	0	0	0	0	0	0	0	0	0	0	0	0	0	0	0	0
1662	435	1	1	1	1	1	1	3	1	0	2	0	3	1	3	0	1	0	3	4	2	1	1	18	0	1	0	2	1	4	5	0	1	1	1	1	0	0	0	0	0	0	0	0	0	0	0	0	0
1663	523	2	1	2	2	2	3	1	1	0	4	0	1	1	3	0	1	0	1	3	1	0	2	18	0	1	0	2	2	1	5	0	0	0	0	0	0	0	0	0	0	0	0	0	0	0	0	0	0
1664	1481	2	1	2	2	1	3	3	1	0	2	0	1	1	1	0	1	0	2	4	1	0	0			1	0	5	3		4	1	0	0	0	0	0	0	0	0	0	0	0	0	0	0	0	0	0
1665	1481	2	1	2	2	1	3	3	1	0	2	0	1	1	2	0	1	0	1	3	2	1	2	15	1	3	0	3	4		4	1	1	1	1	0	0	0	0	0	0	0	0	0	0	1	0	0	0
1666	833	1	1	2	2	2	1	3	2	0	4	0	2	1	3	0	1	0	3	2	2	1	2	16	1	1	0	1	2	9	5	0	0	0	0	0	0	0	0	0	0	0	0	0	0	0	0	0	0
1667	2498	2	2	2	1	1	1	3	2	0	3	1	2	2	2	0	1	1	3	4	3	0	1	9	1	3	0	1	4		4	1	0	0	0	0	0	0	0	0	0	0	0	0	0	0	0	0	0
1668	587	2	5	2	1	1	1	3	1	0	3	0	3	1	2	0	1	0	3	3	2	1	1	17	1	1	0	1	4		5	0	0	0	0	0	0	0	0	0	0	0	0	0	0	0	0	0	0
1669	843	2	1	1	2	2	3	3	1	0	2	1	2	2	2	0	1	0	2	4	2	1	1	6	1	1	0	1	1	1	5	0	0	0	0	0	0	0	0	0	0	0	0	0	0	0	0	0	0
1670	737	2	1	3	1	2	1	1	0	0	4	1	1	2	2	0	1	0	2	4	1	0	0			1	0	1	1	5	5	0	0	0	0	0	0	0	0	0	0	0	0	0	0	0	0	0	0
1671	471	2	1	1	2	2	3	3	1	0	2	1	2	1	2	0	1	0	3	2	2	1	1	6	1	3	0	2	4		5	0	0	0	0	0	0	0	0	0	0	0	0	0	0	0	0	0	0
1672	475	3	5	1	2	2	3	1	0	0	1	0	1	1	4	1	1	0	3	2	1	0	0			1	0	0	4		5	0	1	1	1	1	0	0	0	0	0	0	0	0	0	0	0	0	0
1673	349	2	1	1	2	2	3	3	1	0	2	1	2	1	1	0	1	0	3	1	1	0	0			0	1	1	3		5	0	0	0	0	0	0	0	0	0	0	0	0	0	0	0	0	0	0
1674	1001	2	1	1	1	1	1	4	2	0	3	1	3	1	2	0	1	0	2	4	1	0	0			0	1	1	1	3	1	1	0	0	0	0	0	0	0	0	0	0	0	0	0	0	0	0	0
1675	614	2	1	1	2	2	3	3	1	0	3	0	1	2	2	0	1	0	2	2	2	1	1	18	0	3	0	1	1	9	5	0	0	0	0	0	0	0	0	0	0	0	0	0	0	0	0	0	0
1676	984	2	1	1	1	2	1	3	2	0	3	0	2	2	1	0	1	0	2	4	1	0	0			1	0	3	3		4	1	0	0	0	0	0	0	0	0	0	0	0	0	0	0	0	0	0
1677	603	2	2	2	1	1	1	3	1	1	2	0	2	2	3	0	1	0	3	2	4	0	2	18	0	3	0	0	4		5	0	1	1	1	1	0	0	0	0	0	0	0	0	0	0	0	0	0
1678	664	2	1	2	1	1	1	3	1	0	2	0	2	2	3	0	1	0	3	3	2	1	1	18	0	1	0	1	4		5	0	1	1	1	0	0	1	0	0	0	0	0	0	0	0	0	0	0
1679	682	1	5	2	1	2	2	1	1	1	4	1	1	1	2	0	1	1	3	4	1	0	0			1	0	4	3		4	1	0	0	0	0	0	0	0	0	0	0	0	0	0	0	0	0	0
1680	1599	2	1	1	1	1	1	3	1	0	3	1	2	2	2	0	1	0	3	4	2	1	1	18	0	2	0	2	1	4	1	1	0	0	0	0	0	0	0	0	0	0	0	0	0	0	0	0	0
1681	748	1	4	2	1	1	1	3	3	0	4	0	2	2	3	0	1	0	3	2	4	0	2	18	0	3	0	1	1	9	5	0	0	0	0	0	0	0	0	0	0	0	0	0	0	0	0	0	0
1682	429	3	4	1	1	1	1	3	2	0	2	0	2	2	1	0	1	0	3	2	1	0	0			0	1	1	3		5	0	0	0	0	0	0	0	0	0	0	0	0	0	0	0	0	0	0
1683	1073	3	1	2	1	1	1	3	1	0	2	0	2	1	3	0	1	0	3	4	2	1	1	18	0	2	0	1	4		5	0	1	1	1	0	0	0	0	1	0	0	0	0	0	0	0	0	0
1684	382	3	1	3	1	1	1	3	3	0	3	0	2	1	2	0	1	0	1	4	2	1	1	18	0	1	0	2	3		1	1	0	0	0	0	0	0	0	0	0	0	0	0	0	0	0	0	0
1685	595	1	4	2	1	1	1	3	3	0	3	0	2	2	2	0	1	0	3	4	2	1	1	6	1	3	0	3	1	1	5	0	0	0	0	0	0	0	0	0	0	0	0	0	0	0	0	0	0
1686	765	2	2	1	1	2	1	3	0	0	2	1	2	2	2	0	1	0	2	4	2	1	0			1	0	1	1	9	1	1	0	0	0	0	0	0	0	0	0	0	0	0	0	0	0	0	0
1687	886	3	1	2	1	1	1	4	2	0	3	1	2	2	2	0	1	0	2	4	2	1	3	18	0	3	0	3	1	1	5	0	0	0	0	0	0	0	0	0	0	0	0	0	0	0	0	0	0
1688	932	1	1	2	1	1	3	3	3	0	1	0	2	1	2	0	1	0	1	2	2	1	1	18	0	2	0	0	1	1	1	1	0	0	0	0	0	0	0	0	0	0	0	0	0	0	0	0	0
1689	682	1	1	2	1	1	1	3	2	0	3	0	3	2	3	0	1	0	1	4	2	1	1	18	0	1	0	1	1	9	1	1	0	0	0	0	0	0	0	0	0	0	0	0	0	0	0	0	0
1690	2231	3	2	3	1	1	1	3	1	0	3	1	2	2	3	0	1	0	4	3	2	1	1	18	0	2	0	2	2	1	1	1	0	0	0	0	0	0	0	0	0	0	0	0	0	0	0	0	0
1691	1036	3	1	3	1	1	1	3	1	0	3	1	2	1	1	0	1	0	3	4	1	0	0			0	1	2	3		4	1	0	0	0	0	0	0	0	0	0	0	0	0	0	0	0	0	0
1692	2523	3	3	1	2	2	3	3	2	0	4	1	2	1	1	0	1	0	2	3	1	0	0			1	0	3	3		5	0	0	0	0	0	0	0	0	0	0	0	0	0	0	0	0	0	0
1693	1057	1	1	1	1	1	2	3	2	0	2	0	2	2	2	0	1	0	3	3	2	1	1	18	0	1	0	2	1	9	5	0	0	0	0	0	0	0	0	0	0	0	0	0	0	0	0	0	0
1694	4094	3	1	1	1	1	3	4	3	0	3	0	3	2	3	0	1	0	3	3	2	1	2	18	0	3	0	2	1	2	5	0	1	1	1	0	0	0	0	0	0	0	0	0	0	0	0	0	0
1695	1766	2	1	1	1	1	1	3	2	1	3	1	2	2	3	0	1	0	1	4	2	1	1	18	0	3	0	2	1	9	1	1	1	1	1	0	0	0	0	0	0	0	0	0	0	1	0	0	0
1696	1749	3	1	1	1	1	1	3	2	1	3	1	2	1	3	0	1	0	3	3	2	1	1	18	0	1	0	2	4		5	0	1	1	1	0	0	0	1	0	0	0	0	0	0	0	0	0	0
1698	2415	3	1	3	1	2	1	4	0	0	3	0	1	2	2	0	1	0	2	4	1	0	0			1	0	1	1	4	1	1	0	0	0	0	0	0	0	0	0	0	0	0	0	0	0	0	0
1699	605	2	1	2	1	1	1	3	1	0	2	0	2	2	2	0	1	0	2	4	1	0	0			0	1	1	1	5	1	1	0	0	0	0	0	0	0	0	0	0	0	0	0	0	0	0	0
1700	1443	2	1	1	1	1	1	3	2	0	2	0	3	1	2	0	1	0	1	3	2	1	2	5	1	2	0	2	1	9	1	1	1	1	1	1	0	0	0	0	0	0	0	0	0	0	0	0	0
1701	472	2	1	1	2	1	3	4	1	0	3	1	2	2	2	0	1	0	2	4	1	0	0			0	1	5	4		5	0	0	0	0	0	0	0	0	0	0	0	0	0	0	0	0	0	0
1702	338	2	1	1	2	1	3	4	1	0	3	1	2	1	4	1	1	0	3	2	2	1	1	18	0	2	0	1	4		5	0	0	0	0	0	0	0	0	0	0	0	0	0	0	0	0	0	0
1703	1082	2	1	2	1	1	1	4	1	0	3	0	3	1	2	0	1	0	1	4	1	0	0			1	0	1	1	9	4	1	0	0	0	0	0	0	0	0	0	0	0	0	0	0	0	0	0
1704	2383	2	1	1	2	2	1	3	2	0	2	0	1	2	2	0	1	0	3	2	2	1	2	5	1	2	0	1	1	1	1	1	0	0	0	0	0	0	0	0	0	0	0	0	0	0	0	0	0
1705	610	2	1	3	1	1	1	4	2	0	3	0	2	2	2	0	1	0	3	3	2	1	1	18	0	3	0	3	1	1	5	0	0	0	0	0	0	0	0	0	0	0	0	0	0	0	0	0	0
1706	941	2	1	3	1	2	1	4	1	0	3	1	1	2	2	0	1	0	2	4	1	0	0			1	0	5	3		4	1	0	0	0	0	0	0	0	0	0	0	0	0	0	0	0	0	0
1707	571	1	1	3	1	1	1	4	2	0	3	0	2	2	1	0	1	0	2	4	1	0	0			0	1	3	3		5	0	0	0	0	0	0	0	0	0	0	0	0	0	0	0	0	0	0
1708	1950	3	2	2	1	1	1	3	0	0	2	1	2	2	2	0	1	0	3	3	2	1	2	11	1	2	0	2	4		4	1	0	0	0	0	0	0	0	0	0	0	0	0	0	0	0	0	0
1709	528	3	1	3	1	2	3	4	1	0	3	1	1	2	3	0	1	0	3	2	2	1	2	18	0	3	0	1	1	9	4	1	1	1	1	1	0	0	0	0	0	0	0	0	0	0	0	0	0
1710	372	2	5	1	1	1	1	3	1	0	2	1	3	2	2	0	1	0	2	4	1	0	0			0	1	0	4		5	0	0	0	0	0	0	0	0	0	0	0	0	0	0	0	0	0	0
1711	580	2	1	3	1	2	1	4	2	0	3	0	2	1	3	0	1	0	1	3	2	1	1	18	0	3	0	3	1	2	1	1	2	1	2	1	0	0	1	0	0	0	0	0	0	0	0	0	0
1712	453	2	1	3	1	2	3	4	1	0	3	1	1	1	3	0	1	0	3	2	2	1	2	18	0	2	0	1	1	9	4	1	0	0	0	0	0	0	0	0	0	0	0	0	0	0	0	0	0
1713	468	3	3	3	1	2	1	4	1	0	2	0	2	1	4	1	1	0	1	1	2	1	3	18	0	3	0	1	2	9	5	0	2	1	2	1	0	0	1	0	0	0	0	0	0	0	0	0	0
1714	359	2	2	3	1	2	1	4	1	0	2	0	2	2	4	1	1	0	3	2	2	1	3	18	0	3	0	1	2	9	5	0	0	0	0	0	0	0	0	0	0	0	0	0	0	0	0	0	0
1715	691	3	1	3	1	1	1	4	0	0	2	1	1	1	2	0	1	0	2	3	1	0	0			2	0	2	3		5	0	0	0	0	0	0	0	0	0	0	0	0	0	0	0	0	0	0
1716	782	1	1	2	2	1	3	3	1	0	2	0	1	2	1	0	1	0	2	2	1	0	0			1	0	3	3		4	1	0	0	0	0	0	0	0	0	0	0	0	0	0	0	0	0	0
1717	689	1	1	2	2	1	3	3	1	0	2	0	1	2	2	0	1	0	1	3	2	1	2	15	1	3	0	3	4		4	1	0	0	0	0	0	0	0	0	0	0	0	0	0	0	0	0	0
1718	520	2	1	1	1	1	3	3	2	0	2	1	2	2	2	0	1	0	3	4	1	0	0			1	0	0	1	9	1	1	1	1	1	0	0	0	0	0	0	0	0	0	0	1	0	0	0
1719	2152	2	5	1	1	1	1	3	2	0	4	0	2	2	3	0	1	0	4	4	2	1	1	18	0	3	0	2	1	3	4	1	2	1	2	1	0	0	0	0	0	0	0	0	0	0	0	0	0
1720	1072	2	1	2	2	2	4	3	1	0	2	0	2	1	3	0	1	0	3	2	2	1	3	18	0	2	0	2	4		4	1	1	1	1	1	0	0	0	0	0	0	0	0	0	0	0	0	0
1721	255	2	1	1	2	1	3	4	1	0	3	1	1	2	4	1	1	0	3	2	2	1	1	18	0	1	0	1	4		5	0	0	0	0	0	0	0	0	0	0	0	0	0	0	0	0	0	0
1722	398	2	1	1	2	2	4	3	1	0	2	0	1	1	2	0	1	0	3	2	2	1	3	2	1	1	0	4	1	7	5	0	0	0	0	0	0	0	0	0	0	0	0	0	0	0	0	0	0
1723	757	1	1	3	1	1	1	3	1	0	3	0	3	2	2	0	1	0	3	3	2	1	1	18	0	2	0	1	4		5	0	0	0	0	0	0	0	0	0	0	0	0	0	0	0	0	0	0
1724	716	2	1	3	1	1	1	3	1	0	3	0	2	2	2	0	1	0	1	4	2	1	1	5	1	3	0	1	1	1	1	1	1	1	1	0	0	0	0	0	0	0	0	0	0	0	0	0	0
1725	581	2	1	3	1	1	3	3	1	0	2	1	1	2	2	0	1	0	1	5	1	0	0			1	0	5	3		5	0	0	0	0	0	0	0	0	0	0	0	0	0	0	0	0	0	0
1726	876	2	1	1	1	1	1	3	3	0	2	0	2	2	2	0	1	0	2	4	1	0	0			0	1	1	3		5	0	0	0	0	0	0	0	0	0	0	0	0	0	0	0	0	0	0
1727	556	3	2	3	2	2	2	3	0	0	2	0	1	2	2	0	1	0	4	2	2	1	2	18	0	3	0	0	4		5	0	2	1	2	0	0	0	0	0	0	0	0	0	1	1	0	0	0
1729	880	1	1	2	2	2	3	4	1	0	3	0	1	2	2	0	1	0	2	4	1	0	0			1	0	3	3		4	1	0	0	0	0	0	0	0	0	0	0	0	0	0	0	0	0	0
1730	1092	2	1	3	1	1	1	3	1	0	3	0	3	1	2	0	1	0	3	4	2	1	1	18	0	1	0	3	1	2	5	0	0	0	0	0	0	0	0	0	0	0	0	0	0	0	0	0	0
1731	343	3	1	1	1	1	3	4	0	0	1	0	1	1	2	0	2	0	1	5	1	0	0			0	1	0	3		4	1	0	0	0	0	0	0	0	0	0	0	0	0	0	0	0	0	0
1732	580	3	5	2	1	1	1	3	1	0	2	0	3	1	2	0	1	0	3	4	1	0	0			0	1	1	1	5	5	0	0	0	0	0	0	0	0	0	0	0	0	0	0	0	0	0	0
1733	1386	2	1	3	1	2	1	1	1	0	3	0	3	2	3	0	1	0	3	3	2	1	1	18	0	2	0	3	4		5	0	0	0	0	0	0	0	0	0	0	0	0	0	0	0	0	0	0
1734	459	3	1	1	1	1	3	3	2	0	2	1	2	2	1	0	1	0	3	3	1	0	0			0	1	2	3		5	0	1	1	1	0	0	0	0	0	0	1	0	0	0	0	0	0	0
1735	1083	3	1	1	1	1	2	3	2	0	2	0	2	2	2	0	1	0	3	4	1	0	0			0	1	0	1	9	4	1	0	0	0	0	0	0	0	0	0	0	0	0	0	0	0	0	0
1736	552	3	2	1	2	2	4	4	1	0	2	1	2	1	2	0	1	0	2	4	1	0	0			2	0	3	3		4	1	0	0	0	0	0	0	0	0	0	0	0	0	0	0	0	0	0
1737	534	3	2	1	2	2	1	1	1	0	2	1	2	2	2	0	1	0	3	2	2	1	1	18	0	0	1	0	1	9	5	0	0	0	0	0	0	0	0	0	0	0	0	0	0	0	0	0	0
1738	412	3	1	2	1	1	4	4	0	0	2	0	1	1	2	0	1	0	2	4	1	0	0			2	0	3	3		5	0	0	0	0	0	0	0	0	0	0	0	0	0	0	0	0	0	0
1740	988	3	1	1	2	2	1	3	1	0	1	1	1	2	2	0	1	0	2	4	1	0	0			3	0	5	3		5	0	0	0	0	0	0	0	0	0	0	0	0	0	0	0	0	0	0
1741	1044	2	5	2	2	2	4	1	1	0	1	0	1	2	5	1	1	0	3	1	4	0	1	18	0	3	0	1	4		5	0	1	1	1	0	0	0	0	0	0	0	0	0	0	0	0	0	0
1742	843	1	1	1	1	1	1	4	3	0	2	1	3	1	2	0	2	0	2	4	1	0	0			0	1	1	3		4	1	0	0	0	0	0	0	0	0	0	0	0	0	0	0	0	0	0
1743	759	2	2	2	1	1	2	4	3	0	4	0	3	2	2	0	1	0	2	5	2	1	0			1	0	1	1	1	1	1	0	0	0	0	0	0	0	0	0	0	0	0	0	0	0	0	0
1744	1117	1	5	1	1	2	1	4	1	0	2	1	3	2	2	0	1	0	3	4	1	0	0			1	0	0	1	4	5	0	0	0	0	0	0	0	0	0	0	0	0	0	0	0	0	0	0
1745	295	3	1	2	1	1	3	4	0	0	2	1	2	1	2	0	1	1	3	5	1	0	0			2	0	0	1	3	1	1	0	0	0	0	0	0	0	0	0	0	0	0	0	0	0	0	0
1746	1362	2	1	2	1	1	1	3	1	0	2	1	2	2	2	0	1	0	3	3	2	1	1	14	1	3	0	2	1	7	4	1	0	0	0	0	0	0	0	0	0	0	0	0	0	0	0	0	0
1747	430	3	1	2	1	2	2	3	2	0	2	1	2	1	2	0	1	0	2	3	1	0	0			2	0	1	3		5	0	0	0	0	0	0	0	0	0	0	0	0	0	0	0	0	0	0
1748	2230	1	1	1	1	1	1	3	2	0	3	0	2	2	2	0	2	1	2	4	1	0	0			0	1	3	3		5	0	0	0	0	0	0	0	0	0	0	0	0	0	0	0	0	0	0
1749	1030	1	1	2	1	1	1	1	1	0	3	0	2	1	3	0	1	0	2	4	2	1	3	13	1	3	0	3	1	9	1	1	0	0	0	0	0	0	0	0	0	0	0	0	0	0	0	0	0
1750	753	2	1	1	1	1	1	3	1	0	3	0	2	2	2	0	1	0	3	4	2	1	1	18	0	3	0	1	1	2	5	0	0	0	0	0	0	0	0	0	0	0	0	0	0	0	0	0	0
1751	624	1	1	1	1	2	3	3	3	0	3	0	3	2	2	0	1	0	2	4	1	0	0			0	1	1	3		4	1	0	0	0	0	0	0	0	0	0	0	0	0	0	0	0	0	0
1752	1250	2	1	2	2	2	1	3	0	0	2	0	1	2	2	0	1	0	3	4	1	0	0			3	0	0	1	5	4	1	0	0	0	0	0	0	0	0	0	0	0	0	0	0	0	0	0
1753	759	1	1	3	1	1	1	3	1	0	3	0	2	2	2	0	1	0	3	4	2	1	2	3	1	3	0	5	1	1	1	1	0	0	0	0	0	0	0	0	0	0	0	0	0	0	0	0	0
1754	1236	2	1	2	2	2	3	3	1	0	2	0	1	2	2	0	1	0	2	4	2	1	0			1	0	0	4		5	0	0	0	0	0	0	0	0	0	0	0	0	0	0	0	0	0	0
1755	782	2	3	1	2	2	4	1	1	0	2	0	1	1	5	1	1	0	3	2	2	1	2	18	0	3	0	1	4		5	0	1	1	1	1	0	0	0	0	0	0	0	0	0	0	0	0	0
1756	397	1	3	1	1	2	4	3	1	0	2	0	3	1	2	0	1	0	3	3	1	0	0			1	0	0	3		4	1	0	0	0	0	0	0	0	0	0	0	0	0	0	0	0	0	0
1757	535	2	1	1	1	2	1	3	2	0	3	1	2	2	3	0	1	0	3	4	2	1	1	18	0	1	0	1	1	2	1	1	0	0	0	0	0	0	0	0	0	0	0	0	0	0	0	0	0
1758	440	2	5	3	1	1	1	3	2	0	3	0	3	2	1	0	1	0	2	4	1	0	0			1	0	5	3		4	1	0	0	0	0	0	0	0	0	0	0	0	0	0	0	0	0	0
1759	404	1	1	1	1	1	1	3	2	0	3	1	2	1	3	0	1	0	1	3	2	1	1	18	0	1	0	1	1	1	1	1	0	0	0	0	0	0	0	0	0	0	0	0	0	0	0	0	0
1760	677	3	1	1	1	1	1	1	1	0	3	1	1	2	2	0	1	0	3	3	4	0	2	18	0	2	0	1	4		2	1	1	1	1	0	0	0	0	0	0	0	0	0	0	0	0	0	0
1761	690	3	2	3	1	2	2	3	1	0	3	0	2	1	2	0	1	0	3	2	2	1	2	18	0	3	0	1	1	9	5	0	0	0	0	0	0	0	0	0	0	0	0	0	0	0	0	0	0
1762	457	2	1	2	1	1	1	3	1	0	2	1	3	1	2	0	1	0	3	3	2	1	2	4	1	3	0	3	4		5	0	0	0	0	0	0	0	0	0	0	0	0	0	0	0	0	0	0
1763	1049	1	1	3	1	2	2	3	1	0	3	0	3	1	3	0	1	0	4	4	2	1	1	18	0	3	0	1	1	1	1	1	0	0	0	0	0	0	0	0	0	0	0	0	0	0	0	0	0
1764	593	3	1	1	2	2	1	3	0	0	2	1	3	2	4	1	1	0	1	4	1	0	0			3	0	5	3		5	0	0	0	0	0	0	0	0	0	0	0	0	0	0	0	0	0	0
1765	513	3	1	2	2	2	3	4	1	0	4	0	2	1	2	0	1	0	2	4	1	0	0			1	0	3	3		5	0	0	0	0	0	0	0	0	0	0	0	0	0	0	0	0	0	0
1766	1029	3	1	3	1	2	2	3	1	0	4	0	2	2	2	0	1	0	3	2	2	1	2	18	0	3	0	1	1	9	5	0	0	0	0	0	0	0	0	0	0	0	0	0	0	0	0	0	0
1767	310	3	1	1	2	2	1	4	0	0	2	1	3	1	2	0	1	0	1	4	2	1	2	12	1	1	0	1	1	9	1	1	0	0	0	0	0	0	0	0	0	0	0	0	0	0	0	0	0
1768	601	2	1	3	1	1	2	3	1	0	4	0	2	1	2	0	2	0	2	3	1	0	0			0	1	2	3		2	1	0	0	0	0	0	0	0	0	0	0	0	0	0	0	0	0	0
1769	310	3	2	1	1	1	1	1	3	1	4	0	3	1	3	0	1	0	1	5	3	0	0			1	0	0	1	3	1	1	0	0	0	0	0	0	0	0	0	0	0	0	0	0	0	0	0
1770	992	2	1	1	1	2	3	3	1	0	2	0	2	1	3	0	1	0	3	2	2	1	1	18	0	3	0	0	4		4	1	0	0	0	0	0	0	0	0	0	0	0	0	0	0	0	0	0
1771	393	3	1	1	1	1	3	3	2	0	2	1	2	1	2	0	1	0	3	4	2	1	1	18	0	3	0	2	1	1	5	0	0	0	0	0	0	0	0	0	0	0	0	0	0	0	0	0	0
1772	399	3	1	2	2	2	3	4	1	0	4	0	2	1	2	0	1	0	3	2	2	1	2	18	0	2	0	4	4		5	0	1	1	1	1	0	0	0	0	0	0	0	0	0	0	0	0	0
1773	2051	1	1	1	1	1	2	3	1	0	2	1	2	2	2	0	1	0	1	4	2	1	1	13	1	2	0	2	1	1	1	1	1	1	1	0	0	0	0	0	0	0	0	0	0	1	0	0	0
1774	1083	2	1	3	1	2	1	4	1	1	3	1	2	2	2	0	1	0	2	4	1	0	0			1	0	5	3		5	0	0	0	0	0	0	0	0	0	0	0	0	0	0	0	0	0	0
1775	276	3	1	2	2	2	3	3	1	0	4	0	2	2	3	0	1	0	3	1	2	1	2	18	0	3	0	4	4		5	0	0	0	0	0	0	0	0	0	0	0	0	0	0	0	0	0	0
1777	362	2	1	2	1	1	1	3	1	0	4	1	2	1	1	0	1	0	3	1	1	0	0			1	0	3	3		3	0	0	0	0	0	0	0	0	0	0	0	0	0	0	0	0	0	0
1778	286	3	1	2	1	2	1	1	0	1	1	1	1	2	1	0	1	0	2	4	1	0	0			3	0	1	3		5	0	0	0	0	0	0	0	0	0	0	0	0	0	0	0	0	0	0
1780	1285	1	1	3	1	1	1	4	2	0	3	1	3	1	3	0	1	0	1	5	2	1	1	18	0	1	0	1	1	2	1	1	0	0	0	0	0	0	0	0	0	0	0	0	0	0	0	0	0
1781	1355	2	1	1	1	1	1	3	1	0	3	1	2	2	3	0	1	0	3	4	2	1	1	18	0	3	0	2	1	9	1	1	0	0	0	0	0	0	0	0	0	0	0	0	0	0	0	0	0
1782	1512	3	3	3	1	1	1	3	1	0	2	1	3	1	2	0	1	0	3	4	2	1	2	1	1	0	1	4	1	7	1	1	0	0	0	0	0	0	0	0	0	0	0	0	0	0	0	0	0
1783	712	2	1	1	2	2	2	3	1	0	3	0	2	1	2	0	1	0	2	4	1	0	0			1	0	2	3		5	0	0	0	0	0	0	0	0	0	0	0	0	0	0	0	0	0	0
1784	985	3	1	3	1	1	1	1	2	0	3	0	3	1	2	0	1	0	1	4	2	1	1	18	0	3	0	1	1	1	5	0	0	0	0	0	0	0	0	0	0	0	0	0	0	0	0	0	0
1785	514	1	2	2	2	2	3	3	1	0	3	0	2	2	2	0	1	0	3	2	2	1	2	14	1	3	0	3	1	5	5	0	0	0	0	0	0	0	0	0	0	0	0	0	0	0	0	0	0
1786	1417	1	5	2	1	1	1	3	1	0	3	0	2	1	3	0	1	0	1	4	2	1	2	3	1	3	0	4	1	4	1	1	0	0	0	0	0	0	0	0	0	0	0	0	0	0	0	0	0
1787	658	2	1	2	1	1	1	3	1	0	4	0	2	2	3	0	1	0	3	4	2	1	3	16	1	3	0	4	1	3	5	0	0	0	0	0	0	0	0	0	0	0	0	0	0	0	0	0	0
1788	2331	2	1	3	1	1	1	3	1	0	2	0	2	2	2	0	2	0	4	2	2	1	1	18	0	3	0	2	1	9	1	1	0	0	0	0	0	0	0	0	0	0	0	0	0	0	0	0	0
1789	1031	1	1	1	1	1	1	3	2	0	1	1	2	1	2	0	2	0	2	4	1	0	0			1	0	3	3		2	1	0	0	0	0	0	0	0	0	0	0	0	0	0	0	0	0	0
1790	1846	2	1	2	1	2	1	3	1	0	3	0	1	2	5	1	1	1	3	2	4	0	3	18	0	3	0	3	4		5	0	2	1	2	1	0	0	0	1	0	0	0	0	0	0	0	0	0
1791	1419	2	1	2	1	1	1	3	1	0	3	0	1	2	2	0	1	0	4	3	2	1	2	3	1	3	0	4	1	4	1	1	2	1	2	0	0	0	0	0	0	0	0	0	0	1	0	1	0
1792	6815	2	1	1	1	1	1	3	2	0	1	1	3	2	2	0	2	0	4	4	2	1	2	6	1	3	0	2	1	2	5	0	0	0	0	0	0	0	0	0	0	0	0	0	0	0	0	0	0
1793	1085	3	1	1	1	1	1	3	2	0	2	1	2	2	2	0	1	0	2	4	1	0	0			0	1	5	3		5	0	0	0	0	0	0	0	0	0	0	0	0	0	0	0	0	0	0
1794	615	2	5	2	2	2	1	1	3	0	4	1	2	1	5	1	1	0	3	4	2	1	3	18	0	3	0	1	2	9	5	0	0	0	0	0	0	0	0	0	0	0	0	0	0	0	0	0	0
1795	510	3	1	2	1	1	3	2	1	0	3	1	1	1	2	0	1	0	2	5	1	0	0			3	0	0	3		5	0	0	0	0	0	0	0	0	0	0	0	0	0	0	0	0	0	0
1796	1951	1	1	1	1	1	1	3	2	0	3	0	2	2	3	0	1	0	3	3	2	1	2	9	1	2	0	2	2	9	1	1	1	1	1	0	0	0	1	0	0	0	0	0	0	0	0	0	0
1797	827	3	2	2	1	1	2	3	1	0	3	1	3	2	2	0	1	1	3	4	1	0	0			0	1	1	1	3	1	1	0	0	0	0	0	0	0	0	0	0	0	0	0	0	0	0	0
1799	628	1	1	1	1	1	1	3	2	0	3	0	3	1	3	0	1	0	3	4	2	1	1	18	0	1	0	2	1	3	1	1	0	0	0	0	0	0	0	0	0	0	0	0	0	0	0	0	0
1800	643	2	1	2	2	1	1	4	2	0	3	1	2	2	1	0	1	0	2	4	1	0	0			1	0	3	3		5	0	0	0	0	0	0	0	0	0	0	0	0	0	0	0	0	0	0
1801	876	1	1	2	1	2	1	3	2	0	3	1	2	2	1	0	1	0	2	3	1	0	0			1	0	3	3		4	1	0	0	0	0	0	0	0	0	0	0	0	0	0	0	0	0	0
1802	1249	1	1	2	1	1	3	4	0	0	2	0	2	2	2	0	1	0	2	4	1	0	0			1	0	0	3		4	1	0	0	0	0	0	0	0	0	0	0	0	0	0	0	0	0	0
1803	383	3	1	2	1	1	1	3	1	0	2	0	2	1	2	0	1	0	3	4	1	0	0			1	0	1	3		4	1	0	0	0	0	0	0	0	0	0	0	0	0	0	0	0	0	0
1804	469	1	1	2	2	2	2	4	0	1	1	1	3	1	1	0	1	0	3	2	1	0	0			0	1	0	3		5	0	0	0	0	0	0	0	0	0	0	0	0	0	0	0	0	0	0
1805	688	1	1	1	1	2	1	3	3	1	3	1	2	2	1	0	1	0	2	4	1	0	0			2	0	4	3		5	0	0	0	0	0	0	0	0	0	0	0	0	0	0	0	0	0	0
1806	1773	2	1	2	1	1	1	3	2	0	3	1	2	2	2	0	1	0	1	4	2	1	2	15	1	2	0	2	1	3	1	1	1	1	1	0	0	0	0	0	0	0	0	0	0	0	0	1	0
1807	1390	1	1	1	1	1	1	3	2	0	2	1	3	1	3	0	1	0	3	5	2	1	2	8	1	3	0	2	1	4	1	1	1	1	1	1	0	0	0	0	0	0	0	0	0	0	0	0	0
1808	777	2	1	1	1	1	1	3	2	0	3	1	2	2	3	0	1	0	3	2	2	1	3	18	0	3	0	4	2	9	5	0	2	1	2	1	0	1	0	0	0	0	0	0	0	0	0	0	0
1809	354	3	1	3	1	2	3	4	0	0	1	0	1	2	2	0	1	0	3	4	1	0	0			2	0	4	3		5	0	0	0	0	0	0	0	0	0	0	0	0	0	0	0	0	0	0
1811	557	1	4	3	2	2	2	1	0	0	4	0	1	2	2	0	1	0	2	4	1	0	0			2	0	5	3		5	0	0	0	0	0	0	0	0	0	0	0	0	0	0	0	0	0	0
1812	373	2	1	2	1	2	1	4	1	0	3	1	1	2	1	0	1	0	2	4	1	0	0			1	0	5	3		5	0	0	0	0	0	0	0	0	0	0	0	0	0	0	0	0	0	0
1813	613	1	1	1	1	2	2	4	1	0	3	1	3	2	2	0	1	0	1	5	1	0	0			1	0	3	3		5	0	0	0	0	0	0	0	0	0	0	0	0	0	0	0	0	0	0
1814	756	3	1	1	2	2	1	4	0	0	2	1	1	1	3	0	1	0	3	2	2	1	2	16	1	3	0	0	1	9	4	1	1	1	1	0	0	0	0	1	0	0	0	0	0	0	0	0	0
1815	590	2	1	1	1	1	1	3	2	0	3	1	2	1	3	0	1	0	3	2	2	1	3	18	0	3	0	4	1	9	5	0	2	1	2	1	0	0	1	0	0	0	0	0	0	0	0	0	0
1816	1109	3	1	3	1	1	1	3	1	0	3	0	3	1	2	0	1	0	1	4	1	0	0			0	1	5	3		4	1	0	0	0	0	0	0	0	0	0	0	0	0	0	0	0	0	0
1817	666	3	4	1	1	1	1	3	2	0	3	0	3	1	1	0	1	0	3	3	1	0	0			1	0	1	3		5	0	0	0	0	0	0	0	0	0	0	0	0	0	0	0	0	0	0
1818	4117	1	1	2	1	1	1	3	1	0	3	0	2	2	3	0	1	0	3	4	2	1	1	18	0	3	0	2	1	2	1	1	1	1	1	1	0	0	0	0	0	0	0	0	0	0	0	0	0
1819	767	2	1	2	1	2	1	4	2	0	3	0	2	2	1	0	1	0	2	3	1	0	0			2	0	3	3		4	1	0	0	0	0	0	0	0	0	0	0	0	0	0	0	0	0	0
1820	1095	3	2	1	2	2	1	3	0	0	3	1	1	2	2	0	1	0	3	2	2	1	3	16	1	3	0	5	4		5	0	1	1	1	0	0	0	0	0	0	0	0	1	0	0	0	0	0
1821	1637	3	2	1	2	2	1	3	0	0	3	1	1	2	2	0	1	0	2	4	1	0	0			3	0	5	3		5	0	0	0	0	0	0	0	0	0	0	0	0	0	0	0	0	0	0
1822	7895	3	1	1	1	1	1	3	2	0	2	0	2	2	3	0	1	0	3	2	2	1	1	18	0	3	0	1	2	9	1	1	1	1	1	0	0	0	1	0	0	0	0	0	0	0	0	0	0
1823	1475	2	2	2	1	1	1	3	0	0	2	1	2	1	2	0	1	0	3	2	2	1	2	11	1	1	0	2	4		4	1	0	0	0	0	0	0	0	0	0	0	0	0	0	0	0	0	0
1824	1105	1	1	3	1	1	1	3	1	0	2	1	2	1	1	0	2	0	4	3	1	0	0			2	0	3	3		5	0	0	0	0	0	0	0	0	0	0	0	0	0	0	0	0	0	0
1825	1780	2	1	3	1	1	1	1	1	0	2	0	1	2	1	0	2	0	4	2	1	0	0			1	0	5	3		4	1	0	0	0	0	0	0	0	0	0	0	0	0	0	0	0	0	0
1826	3100	2	1	1	2	2	4	1	1	0	2	1	1	1	3	0	1	0	3	3	2	1	2	15	1	3	0	2	4		5	0	3	1	2	1	0	0	1	0	0	0	0	1	0	0	0	0	0
1827	1398	2	1	2	1	2	1	3	2	0	2	0	2	1	3	0	1	0	3	2	2	1	2	17	1	3	0	2	1	5	5	0	0	0	0	0	0	0	0	0	0	0	0	0	0	0	0	0	0
1828	593	1	5	1	1	2	2	4	0	0	1	0	1	2	2	0	1	0	2	4	1	0	0			1	0	0	1	9	5	0	0	0	0	0	0	0	0	0	0	0	0	0	0	0	0	0	0
1829	1095	3	1	3	1	1	1	3	1	0	3	1	1	2	3	0	1	0	3	2	2	1	3	16	1	2	0	3	1	9	5	0	0	0	0	0	0	0	0	0	0	0	0	0	0	0	0	0	0
1830	878	1	4	2	2	2	3	3	2	0	2	0	2	1	1	0	1	1	3	3	1	0	0			0	1	1	3		5	0	1	1	1	1	0	0	0	0	0	0	0	0	0	0	0	0	0
1831	688	3	1	2	2	2	2	3	0	0	2	1	1	1	2	0	1	0	2	4	1	0	0			1	0	5	3		4	1	0	0	0	0	0	0	0	0	0	0	0	0	0	0	0	0	0
1832	785	2	1	2	1	1	2	3	1	0	2	1	1	2	2	0	1	0	2	4	1	0	0			0	1	5	3		5	0	0	0	0	0	0	0	0	0	0	0	0	0	0	0	0	0	0
1834	444	1	3	1	2	2	1	4	1	0	2	0	1	1	2	0	1	0	2	3	1	0	0			1	0	0	3		4	1	0	0	0	0	0	0	0	0	0	0	0	0	0	0	0	0	0
1835	1065	2	1	1	1	2	1	3	2	0	3	1	3	2	2	0	1	0	3	4	2	1	1	6	1	1	0	2	1	9	4	1	0	0	0	0	0	0	0	0	0	0	0	0	0	0	0	0	0
1836	1294	3	2	1	2	2	3	4	0	0	3	0	1	2	2	0	1	0	1	4	2	1	1	8	1	3	0	2	1	4	4	1	0	0	0	0	0	0	0	0	0	0	0	0	0	0	0	0	0
1837	899	2	1	1	2	2	4	4	0	0	2	1	1	2	2	0	1	0	1	5	1	0	0			1	0	5	3		5	0	0	0	0	0	0	0	0	0	0	0	0	0	0	0	0	0	0
1838	869	3	1	2	1	1	2	1	1	0	2	1	1	2	2	0	1	0	2	4	1	0	0			1	0	4	3		4	1	0	0	0	0	0	0	0	0	0	0	0	0	0	0	0	0	0
1839	1386	2	3	1	1	1	1	3	1	0	2	1	2	2	3	0	1	0	1	4	2	1	1	18	0	3	0	1	1	2	1	1	0	0	0	0	0	0	0	0	0	0	0	0	0	0	0	0	0
1840	830	3	2	1	1	1	1	3	1	0	3	0	2	2	2	0	1	0	1	4	2	1	1	11	1	1	0	2	1	9	5	0	0	0	0	0	0	0	0	0	0	0	0	0	0	0	0	0	0
1841	1032	2	1	1	1	2	1	3	1	0	2	1	2	2	2	0	1	0	1	4	2	1	1	7	1	1	0	2	1	2	1	1	0	0	0	0	0	0	0	0	0	0	0	0	0	0	0	0	0
1842	753	1	3	2	2	2	2	3	1	0	2	1	1	1	2	0	1	0	2	4	1	0	0			1	0	2	3		4	1	0	0	0	0	0	0	0	0	0	0	0	0	0	0	0	0	0
1843	989	3	3	1	1	1	1	3	2	0	3	1	3	2	2	0	1	0	3	4	2	1	2	4	1	1	0	4	1	9	1	1	0	0	0	0	0	0	0	0	0	0	0	0	0	0	0	0	0
1844	1001	2	1	1	1	1	1	3	2	1	2	1	1	2	2	0	1	0	3	4	2	1	2	4	1	3	0	2	1	9	1	1	0	0	0	0	0	0	0	0	0	0	0	0	0	0	0	0	0
1845	1457	3	1	1	1	1	2	3	1	0	3	1	2	1	3	0	1	0	3	4	2	1	1	18	0	3	0	2	1	2	5	0	0	0	0	0	0	0	0	0	0	0	0	0	0	0	0	0	0
1846	695	1	1	3	1	1	1	3	2	0	2	1	2	2	2	0	1	0	2	4	1	0	0			0	1	5	3		5	0	0	0	0	0	0	0	0	0	0	0	0	0	0	0	0	0	0
1847	1214	2	1	1	1	1	1	3	1	0	2	1	2	1	2	0	1	0	1	4	1	0	0			1	0	5	3		5	0	0	0	0	0	0	0	0	0	0	0	0	0	0	0	0	0	0
1848	515	1	1	2	1	2	1	1	1	1	2	1	2	1	2	0	1	0	2	4	1	0	0			1	0	1	3		5	0	0	0	0	0	0	0	0	0	0	0	0	0	0	0	0	0	0
1849	771	3	3	1	1	2	1	3	1	0	3	0	2	2	2	0	1	0	1	4	1	0	0			1	0	1	1	9	1	1	0	0	0	0	0	0	0	0	0	0	0	0	0	0	0	0	0
1850	536	1	5	1	1	2	2	4	1	0	3	0	2	1	2	0	2	0	2	4	1	0	0			3	0	0	1	5	5	0	0	0	0	0	0	0	0	0	0	0	0	0	0	0	0	0	0
1851	1475	2	5	2	1	1	1	3	1	0	4	1	2	2	2	0	1	0	3	4	2	1	2	6	1	2	0	5	1	3	1	1	0	0	0	0	0	0	0	0	0	0	0	0	0	0	0	0	0
1852	617	2	1	1	1	1	1	4	0	0	2	0	3	2	1	0	1	0	3	3	1	0	0			1	0	3	3		5	0	0	0	0	0	0	0	0	0	0	0	0	0	0	0	0	0	0
1853	945	2	5	1	1	1	2	3	0	0	1	0	2	2	2	0	1	0	1	5	1	0	0			1	0	0	1	2	1	1	0	0	0	0	0	0	0	0	0	0	0	0	0	0	0	0	0
1854	2237	2	5	2	2	1	2	3	1	0	2	0	2	1	4	1	1	0	1	3	2	1	3	18	0	3	0	1	2	1	1	1	1	1	1	1	0	0	0	0	0	0	0	0	0	0	0	0	0
1855	509	3	1	2	1	1	2	3	1	0	3	1	1	1	2	0	1	0	2	4	1	0	0			1	0	3	3		4	1	0	0	0	0	0	0	0	0	0	0	0	0	0	0	0	0	0
1856	1122	2	1	1	2	1	2	3	2	0	3	1	2	2	2	0	1	0	1	4	1	0	0			2	0	0	1	1	1	1	1	1	1	0	0	0	0	0	0	0	0	0	0	1	0	0	0
1857	3007	2	1	1	1	1	1	3	2	0	2	0	2	2	2	0	1	0	3	4	1	0	0			1	0	3	1	9	5	0	1	1	1	0	0	0	0	0	0	0	0	0	0	0	0	0	0
1858	2990	3	1	1	2	2	1	3	0	0	1	0	1	1	2	0	1	0	2	4	1	0	0			2	0	0	1	5	5	0	0	0	0	0	0	0	0	0	0	0	0	0	0	0	0	0	0
1859	961	2	1	1	1	2	2	4	0	0	2	0	1	2	2	0	1	0	2	4	1	0	0			1	0	0	1	9	1	1	0	0	0	0	0	0	0	0	0	0	0	0	0	0	0	0	0
1860	1501	3	5	1	1	2	2	1	0	0	4	0	2	2	2	0	1	0	2	4	1	0	0			0	1	0	1	7	1	1	0	0	0	0	0	0	0	0	0	0	0	0	0	0	0	0	0
1861	916	2	1	2	1	1	1	3	1	0	3	1	2	2	2	0	1	0	2	4	1	0	0			0	1	3	3		5	0	0	0	0	0	0	0	0	0	0	0	0	0	0	0	0	0	0
1862	2542	2	2	1	1	2	1	3	2	0	3	1	2	2	2	0	1	0	3	4	2	1	1	1	1	0	1	4	1	2	1	1	0	0	0	0	0	0	0	0	0	0	0	0	0	0	0	0	0
1863	2037	2	2	1	2	2	2	3	1	0	4	0	2	2	3	0	1	0	3	2	2	1	1	18	0	3	0	1	4		1	1	0	0	0	0	0	0	0	0	0	0	0	0	0	0	0	0	0
1864	1009	2	1	1	1	1	1	4	1	0	2	1	1	1	2	0	1	0	2	4	1	0	0			0	1	2	3		5	0	0	0	0	0	0	0	0	0	0	0	0	0	0	0	0	0	0
1865	1428	3	3	1	2	2	1	3	1	1	2	0	1	2	2	0	1	0	3	4	2	1	1	12	1	0	1	3	1	9	5	0	0	0	0	0	0	0	0	0	0	0	0	0	0	0	0	0	0
1866	1083	1	3	2	1	1	1	3	3	0	4	1	3	2	3	0	1	0	3	4	2	1	2	18	0	3	0	2	1	3	1	1	1	1	1	1	0	0	0	0	0	0	0	0	0	0	0	0	0
1867	1661	2	2	1	1	2	1	3	1	0	2	1	2	2	2	0	1	0	3	2	2	1	2	5	1	3	0	3	1	3	1	1	0	0	0	0	0	0	0	0	0	0	0	0	0	0	0	0	0
1868	836	2	2	1	1	2	1	3	1	0	2	0	2	1	2	0	1	0	1	4	1	0	0			1	0	0	1	5	1	1	0	0	0	0	0	0	0	0	0	0	0	0	0	0	0	0	0
1869	590	2	1	2	1	2	3	3	2	0	3	1	1	1	4	1	1	0	3	2	2	1	3	18	0	2	0	5	4		5	0	0	0	0	0	0	0	0	0	0	0	0	0	0	0	0	0	0
1870	344	2	3	2	2	2	3	3	2	0	3	1	1	2	4	1	1	0	3	1	2	1	3	18	0	3	0	5	4		5	0	0	0	0	0	0	0	0	0	0	0	0	0	0	0	0	0	0
1871	766	2	2	1	1	2	1	3	1	0	2	1	2	2	2	0	1	0	3	2	2	1	2	5	1	2	0	3	1	3	1	1	1	1	1	0	0	0	0	0	0	0	0	0	0	1	0	0	0
1872	1944	1	1	1	1	2	1	3	1	0	3	0	2	2	2	0	1	0	3	4	2	1	1	6	1	1	0	2	1	9	5	0	0	0	0	0	0	0	0	0	0	0	0	0	0	0	0	0	0
1873	310	2	3	2	2	2	3	3	2	0	3	1	1	1	4	1	1	0	3	2	2	1	3	18	0	2	0	5	4		5	0	0	0	0	0	0	0	0	0	0	0	0	0	0	0	0	0	0
1874	384	3	1	2	1	2	3	4	1	0	2	0	1	2	2	0	1	0	2	4	1	0	0			2	0	4	3		5	0	0	0	0	0	0	0	0	0	0	0	0	0	0	0	0	0	0
1875	444	1	3	1	2	2	1	4	1	0	3	1	2	2	2	0	1	0	2	4	1	0	0			1	0	2	3		5	0	0	0	0	0	0	0	0	0	0	0	0	0	0	0	0	0	0
1876	540	3	1	2	2	2	3	1	1	0	3	0	2	1	2	0	1	0	3	4	1	0	0			1	0	5	3		5	0	0	0	0	0	0	0	0	0	0	0	0	0	0	0	0	0	0
1877	626	1	2	2	1	1	1	3	2	0	3	1	2	2	2	0	1	0	2	3	1	0	0			1	0	3	3		5	0	0	0	0	0	0	0	0	0	0	0	0	0	0	0	0	0	0
1878	1327	3	1	1	1	1	1	3	1	0	2	1	2	1	3	0	1	0	3	4	2	1	1	17	1	3	0	2	1	5	4	1	0	0	0	0	0	0	0	0	0	0	0	0	0	0	0	0	0
1879	565	1	1	1	1	1	1	3	3	1	3	1	3	1	2	0	2	0	2	4	1	0	0			0	1	5	3		5	0	0	0	0	0	0	0	0	0	0	0	0	0	0	0	0	0	0
1880	2669	2	2	1	1	1	1	3	1	0	3	0	3	1	3	0	1	0	1	4	2	1	1	18	0	2	0	1	1	2	1	1	5	1	2	1	0	1	1	0	0	0	0	1	0	1	0	0	0
1881	816	1	1	2	1	1	3	3	1	0	2	0	2	2	2	0	1	0	2	4	1	0	0			1	0	3	3		5	0	0	0	0	0	0	0	0	0	0	0	0	0	0	0	0	0	0
1882	1331	1	1	2	2	2	3	3	2	0	4	0	2	1	2	0	1	0	2	3	1	0	0			2	0	3	3		4	1	0	0	0	0	0	0	0	0	0	0	0	0	0	0	0	0	0
1884	837	3	2	1	1	2	2	4	1	0	2	1	3	2	2	0	1	0	3	3	2	1	1	5	1	2	0	2	4		4	1	0	0	0	0	0	0	0	0	0	0	0	0	0	0	0	0	0
1885	1373	2	1	2	2	2	3	2	1	1	2	1	2	2	1	0	1	0	3	3	1	0	0			1	0	3	3		4	1	0	0	0	0	0	0	0	0	0	0	0	0	0	0	0	0	0
1886	1312	2	3	1	2	2	3	3	1	0	4	1	2	2	2	0	1	0	3	4	2	1	0			1	0	3	1	1	1	1	0	0	0	0	0	0	0	0	0	0	0	0	0	0	0	0	0
1887	1951	1	1	2	1	1	1	3	1	0	3	1	2	2	2	0	1	0	2	4	1	0	0			0	1	4	3		5	0	0	0	0	0	0	0	0	0	0	0	0	0	0	0	0	0	0
1889	1367	2	3	2	1	1	3	1	1	0	3	1	1	1	2	0	1	0	2	4	1	0	0			0	1	0	3		5	0	0	0	0	0	0	0	0	0	0	0	0	0	0	0	0	0	0
1890	646	1	1	2	1	1	1	3	1	0	2	0	2	1	2	0	1	0	1	4	1	0	0			1	0	0	3		4	1	0	0	0	0	0	0	0	0	0	0	0	0	0	0	0	0	0
1891	1872	2	1	1	2	2	4	1	1	0	3	1	1	2	2	0	1	0	2	4	1	0	0			3	0	1	1	1	1	1	0	0	0	0	0	0	0	0	0	0	0	0	0	0	0	0	0
1892	564	1	1	2	1	1	1	4	1	0	2	0	2	1	3	0	1	0	3	3	2	1	2	18	0	3	0	1	1	1	4	1	0	0	0	0	0	0	0	0	0	0	0	0	0	0	0	0	0
1893	640	2	3	2	2	2	3	2	1	0	2	1	1	1	4	1	1	0	3	3	2	1	3	18	0	2	0	2	2	4	4	1	1	1	1	0	0	0	0	0	0	0	0	0	0	1	0	0	0
1894	5605	2	3	1	2	2	2	3	1	0	2	0	1	2	2	0	1	0	2	4	1	0	0			1	0	2	1	3	1	1	0	0	0	0	0	0	0	0	0	0	0	0	0	0	0	0	0
1895	337	1	1	2	1	1	1	4	1	0	2	0	2	2	2	0	1	0	3	3	2	1	2	18	0	3	0	1	1	4	1	1	0	0	0	0	0	0	0	0	0	0	0	0	0	0	0	0	0
1896	565	2	3	2	2	2	3	2	1	0	2	1	1	2	4	1	1	0	3	1	2	1	3	18	0	3	0	2	4		4	1	3	1	2	1	1	0	0	1	0	0	0	0	0	0	0	0	0
1897	334	1	1	1	1	1	1	4	3	0	2	0	3	1	2	0	1	0	3	4	1	0	0			1	0	0	1	1	1	1	0	0	0	0	0	0	0	0	0	0	0	0	0	0	0	0	0
1898	2677	1	4	2	1	1	1	4	1	0	2	1	2	1	1	0	1	0	2	2	1	0	0			0	1	2	3		5	0	0	0	0	0	0	0	0	0	0	0	0	0	0	0	0	0	0
1899	2254	2	3	3	2	2	2	1	1	0	2	0	1	2	5	1	1	0	3	1	4	0	3	18	0	2	0	4	4		5	0	3	1	2	0	0	0	1	0	0	0	1	0	0	1	0	0	0
1900	406	2	1	2	2	2	3	2	1	0	2	1	1	1	1	0	1	0	3	2	1	0	0			1	0	2	3		4	1	0	0	0	0	0	0	0	0	0	0	0	0	0	0	0	0	0
1902	3143	2	1	1	1	1	1	3	1	0	3	1	3	2	2	0	1	0	1	5	2	1	1	3	1	2	0	3	1	2	1	1	0	0	0	0	0	0	0	0	0	0	0	0	0	0	0	0	0
1903	469	1	1	2	2	2	1	3	1	0	2	0	2	2	2	0	1	0	1	4	1	0	0			1	0	0	3		4	1	0	0	0	0	0	0	0	0	0	0	0	0	0	0	0	0	0
1904	753	3	3	1	2	2	3	3	2	0	3	0	1	1	4	1	1	0	1	2	2	1	2	18	0	3	0	2	4		5	0	1	1	1	1	0	0	0	0	0	0	0	0	0	0	0	0	0
1905	1244	3	1	1	1	1	1	3	2	0	3	1	1	2	2	0	1	0	1	4	2	1	2	4	1	2	0	2	1	2	1	1	1	1	1	0	0	0	0	0	0	1	0	0	0	0	0	0	0
1906	762	2	3	1	1	2	1	4	1	0	3	1	2	2	2	0	1	0	3	4	2	1	1	1	1	1	0	4	4		5	0	0	0	0	0	0	0	0	0	0	0	0	0	0	0	0	0	0
1907	416	3	3	1	2	2	3	3	2	0	3	0	1	2	4	1	1	0	3	2	2	1	2	18	0	2	0	2	4		5	0	0	0	0	0	0	0	0	0	0	0	0	0	0	0	0	0	0
1908	968	1	1	1	2	2	3	3	0	0	3	0	3	2	2	0	1	0	3	2	2	1	2	9	1	2	0	1	1	9	5	0	0	0	0	0	0	0	0	0	0	0	0	0	0	0	0	0	0
1909	429	3	3	1	2	2	3	3	2	0	3	0	1	1	2	0	1	0	3	4	1	0	0			1	0	1	1	6	5	0	0	0	0	0	0	0	0	0	0	0	0	0	0	0	0	0	0
1911	1432	2	1	1	2	2	1	3	1	1	3	0	1	2	3	0	1	0	3	2	2	1	1	18	0	1	0	2	4		5	0	0	0	0	0	0	0	0	0	0	0	0	0	0	0	0	0	0
1912	1932	3	1	1	1	1	1	3	3	0	2	1	3	1	2	0	1	0	3	4	2	1	1	16	1	3	0	2	1	2	5	0	0	0	0	0	0	0	0	0	0	0	0	0	0	0	0	0	0
1913	517	3	1	1	1	1	3	3	1	1	2	0	2	2	3	0	1	0	3	4	2	1	1	18	0	2	0	2	1	4	1	1	0	0	0	0	0	0	0	0	0	0	0	0	0	0	0	0	0
1914	1617	3	1	1	1	1	1	3	1	0	2	1	2	2	3	0	1	0	3	4	2	1	1	18	0	2	0	1	1	1	1	1	1	1	1	0	0	0	0	0	0	0	0	0	0	1	0	0	0
1915	433	3	1	1	1	1	3	3	1	1	2	0	2	1	3	0	1	0	3	4	2	1	1	18	0	2	0	2	1	4	1	1	0	0	0	0	0	0	0	0	0	0	0	0	0	0	0	0	0
1916	1482	2	5	1	1	2	3	3	1	0	1	1	1	2	2	0	1	0	3	2	2	1	1	18	0	2	0	1	1	5	1	1	0	0	0	0	0	0	0	0	0	0	0	0	0	0	0	0	0
1917	897	3	2	1	2	1	2	3	1	0	2	1	1	2	2	0	1	0	1	4	1	0	0			2	0	0	1	9	1	1	0	0	0	0	0	0	0	0	0	0	0	0	0	0	0	0	0
1918	804	2	1	1	1	1	1	3	2	0	2	1	2	1	3	0	1	0	3	4	2	1	1	18	0	3	0	1	1	2	1	1	0	0	0	0	0	0	0	0	0	0	0	0	0	0	0	0	0
1919	2343	1	1	3	1	1	3	3	2	0	4	0	2	2	2	0	1	0	3	4	2	1	1	18	0	3	0	3	1	2	1	1	1	1	1	0	0	0	0	0	0	0	0	0	0	1	0	0	0
1920	403	2	1	1	1	1	3	3	1	1	2	0	2	2	2	0	1	0	1	4	1	0	0			0	1	2	1	9	1	1	0	0	0	0	0	0	0	0	0	0	0	0	0	0	0	0	0
1921	1305	1	1	2	1	1	1	1	2	0	3	1	2	1	2	0	1	0	1	4	2	1	2	18	0	3	0	1	1	1	5	0	0	0	0	0	0	0	0	0	0	0	0	0	0	0	0	0	0
1922	914	2	3	2	1	1	1	3	1	0	3	1	2	2	2	0	1	0	3	4	2	1	1	12	1	3	0	5	1	3	1	1	0	0	0	0	0	0	0	0	0	0	0	0	0	0	0	0	0
1923	820	3	1	3	1	1	2	3	1	0	3	1	1	1	1	0	1	0	2	3	1	0	0			1	0	1	3		4	1	0	0	0	0	0	0	0	0	0	0	0	0	0	0	0	0	0
1925	1048	3	1	2	2	2	3	4	1	0	2	0	2	2	2	0	1	0	2	4	1	0	0			2	0	5	3		4	1	0	0	0	0	0	0	0	0	0	0	0	0	0	0	0	0	0
1926	1122	3	1	1	1	1	1	3	1	0	2	1	2	1	3	0	1	0	1	4	2	1	1	18	0	1	0	1	1	2	1	1	2	1	2	0	0	0	0	0	0	0	0	0	0	1	0	0	0
1927	513	3	3	3	1	2	1	3	1	0	2	1	2	1	1	0	1	0	2	3	1	0	0			2	0	0	3		5	0	0	0	0	0	0	0	0	0	0	0	0	0	0	0	0	0	0
1928	863	1	1	2	1	1	3	3	1	0	3	0	2	2	1	0	1	0	2	4	1	0	0			1	0	3	3		5	0	0	0	0	0	0	0	0	0	0	0	0	0	0	0	0	0	0
1929	873	2	1	1	2	2	1	4	0	0	3	0	2	2	3	0	1	0	3	2	2	1	2	18	0	3	0	4	4		4	1	1	1	1	1	0	0	0	0	0	0	0	0	0	0	0	0	0
1930	1329	2	1	1	1	1	1	3	1	0	2	0	2	1	3	0	1	0	3	4	2	1	1	18	0	3	0	2	1	1	5	0	0	0	0	0	0	0	0	0	0	0	0	0	0	0	0	0	0
1931	558	1	1	3	1	1	1	4	2	0	3	0	1	1	1	0	1	0	2	4	1	0	0			1	0	4	3		5	0	0	0	0	0	0	0	0	0	0	0	0	0	0	0	0	0	0
1932	1050	1	1	1	1	1	1	3	1	0	2	1	3	2	2	0	1	0	3	4	2	1	1	18	0	2	0	1	1	1	1	1	0	0	0	0	0	0	0	0	0	0	0	0	0	0	0	0	0
1933	847	3	1	2	1	2	3	3	2	0	3	0	3	2	1	0	1	0	2	4	1	0	0			1	0	5	3		5	0	1	1	1	0	0	0	0	0	0	0	0	0	0	0	0	0	0
1934	508	3	1	2	2	2	3	4	1	0	3	0	1	2	2	0	1	0	2	4	1	0	0			1	0	5	3		5	0	0	0	0	0	0	0	0	0	0	0	0	0	0	0	0	0	0
1935	412	3	1	2	1	1	2	3	1	0	2	1	1	2	2	0	1	0	2	4	2	1	0			0	1	0	3		5	0	0	0	0	0	0	0	0	0	0	0	0	0	0	0	0	0	0
1936	1569	1	1	1	2	2	1	3	1	0	3	1	2	2	2	0	1	0	2	2	2	1	1	16	1	2	0	2	4		5	0	0	0	0	0	0	0	0	0	0	0	0	0	0	0	0	0	0
1937	904	3	1	1	1	1	1	4	1	0	2	0	2	2	2	0	1	0	3	4	2	1	2	5	1	2	0	1	1	7	1	1	0	0	0	0	0	0	0	0	0	0	0	0	0	0	0	0	0
1938	2079	1	1	1	1	1	1	3	1	0	3	1	2	2	2	0	1	0	3	4	2	1	2	10	1	0	1	5	1	3	1	1	0	0	0	0	0	0	0	0	0	0	0	0	0	0	0	0	0
1939	1252	1	1	1	1	1	1	3	1	0	1	0	3	2	2	0	1	0	2	4	2	1	2	5	1	0	1	2	1	9	5	0	0	0	0	0	0	0	0	0	0	0	0	0	0	0	0	0	0
1940	729	3	3	1	1	2	1	3	2	0	3	1	2	2	2	0	1	0	3	3	2	1	2	18	0	2	0	1	1	9	4	1	0	0	0	0	0	0	0	0	0	0	0	0	0	0	0	0	0
1941	1337	3	1	2	1	1	1	4	1	0	3	0	2	2	1	0	1	0	2	4	1	0	0			0	1	2	3		5	0	0	0	0	0	0	0	0	0	0	0	0	0	0	0	0	0	0
1942	1125	3	1	2	1	2	3	3	1	0	2	1	1	2	2	0	1	0	3	2	2	1	2	15	1	1	0	1	1	7	5	0	0	0	0	0	0	0	0	0	0	0	0	0	0	0	0	0	0
1943	2116	2	1	1	1	2	3	3	2	0	3	1	3	2	2	0	1	0	3	4	2	1	2	3	1	1	0	2	1	3	1	1	0	0	0	0	0	0	0	0	0	0	0	0	0	0	0	0	0
1944	1376	1	1	1	1	2	2	3	1	0	2	1	1	1	2	0	1	0	3	3	2	1	1	9	1	2	0	2	1	9	5	0	0	0	0	0	0	0	0	0	0	0	0	0	0	0	0	0	0
1945	449	3	5	2	2	2	3	3	1	0	2	1	1	2	2	0	1	0	2	3	1	0	0			1	0	3	4		5	0	0	0	0	0	0	0	0	0	0	0	0	0	0	0	0	0	0
1946	773	2	3	2	1	2	1	1	1	0	2	1	1	2	2	0	1	0	2	4	1	0	0			2	0	2	1	1	5	0	0	0	0	0	0	0	0	0	0	0	0	0	0	0	0	0	0
1947	810	1	5	2	1	1	1	3	1	0	3	0	2	2	2	0	1	0	1	4	2	1	2	4	1	2	0	3	1	1	5	0	0	0	0	0	0	0	0	0	0	0	0	0	0	0	0	0	0
1948	2344	2	1	1	1	2	1	3	1	0	2	0	1	2	2	0	1	0	3	2	2	1	2	10	1	1	0	5	1	3	5	0	0	0	0	0	0	0	0	0	0	0	0	0	0	0	0	0	0
1949	736	3	3	3	1	1	1	3	1	0	2	0	2	1	3	0	1	0	1	4	2	1	1	13	1	1	0	2	1	4	1	1	1	1	1	0	0	0	0	1	0	0	0	0	0	0	0	0	0
1950	1278	2	2	1	1	1	1	3	1	0	2	1	3	2	2	0	1	0	1	5	2	1	0			0	1	1	3		4	1	0	0	0	0	0	0	0	0	0	0	0	0	0	0	0	0	0
1951	4433	3	1	2	2	2	3	4	1	0	3	1	2	2	2	0	1	0	3	2	2	1	2	11	1	2	0	4	1	5	5	0	1	1	1	0	0	0	0	0	0	0	0	0	0	0	0	0	0
1952	1007	2	1	3	1	1	1	3	1	0	2	1	2	2	2	0	1	0	3	3	1	0	0			2	0	4	3		4	1	0	0	0	0	0	0	0	0	0	0	0	0	0	0	0	0	0
1953	713	1	5	2	1	2	1	4	1	0	3	0	2	1	4	1	1	0	3	2	2	1	3	18	0	3	0	3	2	2	1	1	1	1	1	1	0	0	0	0	0	0	0	0	0	0	0	0	0
1954	3023	2	1	1	1	2	1	3	0	0	2	0	1	2	2	0	1	0	3	2	2	1	2	16	1	3	0	3	4		4	1	0	0	0	0	0	0	0	0	0	0	0	0	0	0	0	0	0
1955	1315	2	1	1	1	2	3	3	0	0	2	0	2	2	1	0	1	0	2	3	1	0	0			3	0	4	3		4	1	0	0	0	0	0	0	0	0	0	0	0	0	0	0	0	0	0
1956	1187	3	3	2	1	2	2	1	1	0	2	0	3	2	2	0	1	0	3	2	2	1	3	11	1	3	0	1	1	9	4	1	1	1	1	0	0	0	0	0	0	0	0	0	0	1	0	0	0
1957	526	1	3	2	1	1	1	3	1	0	3	0	1	2	2	0	1	0	2	4	1	0	0			0	1	2	3		5	0	0	0	0	0	0	0	0	0	0	0	0	0	0	0	0	0	0
1958	1279	2	1	1	1	2	3	4	1	0	1	1	1	2	2	0	1	0	3	2	2	1	1	18	0	2	0	1	1	5	1	1	0	0	0	0	0	0	0	0	0	0	0	0	0	0	0	0	0
1959	741	1	1	2	1	1	2	3	2	0	2	0	2	1	2	0	1	0	2	4	1	0	0			1	0	4	3		5	0	0	0	0	0	0	0	0	0	0	0	0	0	0	0	0	0	0
1960	641	2	1	1	2	2	3	3	1	0	3	1	2	2	2	0	1	0	3	5	1	0	0			1	0	2	1	9	1	1	0	0	0	0	0	0	0	0	0	0	0	0	0	0	0	0	0
1961	1541	2	1	1	1	2	1	3	1	0	2	1	2	1	2	0	1	0	1	3	2	1	2	4	1	2	0	4	1	7	1	1	0	0	0	0	0	0	0	0	0	0	0	0	0	0	0	0	0
1962	514	3	1	1	2	2	3	3	1	0	4	0	1	1	2	0	1	0	3	4	2	1	1	17	1	1	0	2	1	9	5	0	0	0	0	0	0	0	0	0	0	0	0	0	0	0	0	0	0
1963	893	3	1	2	1	2	1	3	2	0	3	0	1	2	2	0	1	1	2	5	1	0	0			3	0	0	4		4	1	1	1	1	0	0	0	0	0	0	0	0	0	0	0	0	0	0
1964	393	3	1	1	2	2	3	3	1	0	4	0	1	2	2	0	1	0	3	3	2	1	1	17	1	2	0	2	4		5	0	0	0	0	0	0	0	0	0	0	0	0	0	0	0	0	0	0
1965	1022	2	3	2	1	2	2	4	2	0	4	0	3	1	2	0	1	0	3	4	1	0	0			1	0	2	3		5	0	0	0	0	0	0	0	0	0	0	0	0	0	0	0	0	0	0
1966	1909	2	1	1	1	1	1	3	1	0	3	1	3	2	2	0	1	0	1	3	2	1	2	6	1	3	0	3	1	4	1	1	0	0	0	0	0	0	0	0	0	0	0	0	0	0	0	0	0
1967	414	2	1	1	2	2	3	3	1	0	4	0	1	2	1	0	1	0	3	3	1	0	0			0	1	2	3		5	0	0	0	0	0	0	0	0	0	0	0	0	0	0	0	0	0	0
1968	573	1	1	1	2	2	3	4	1	0	3	0	2	2	2	0	1	0	3	4	2	1	2	8	1	1	0	3	1	9	4	1	0	0	0	0	0	0	0	0	0	0	0	0	0	0	0	0	0
1969	1446	2	2	1	1	1	1	3	0	0	1	0	1	1	3	0	1	0	1	4	2	1	2	18	0	3	0	1	1	3	1	1	0	0	0	0	0	0	0	0	0	0	0	0	0	0	0	0	0
1970	2163	3	1	1	1	1	2	3	3	0	3	1	3	1	4	1	1	0	1	4	2	1	1	18	0	3	0	1	1	1	5	0	1	1	1	1	0	0	0	0	0	0	0	0	0	0	0	0	0
1971	4625	3	1	2	1	1	2	3	1	0	3	0	2	2	2	0	1	0	3	4	2	1	1	18	0	1	0	2	1	2	1	1	0	0	0	0	0	0	0	0	0	0	0	0	0	0	0	0	0
1972	1339	2	1	1	1	1	1	3	2	0	2	1	3	1	3	0	1	0	3	3	2	1	2	6	1	1	0	2	1	7	5	0	0	0	0	0	0	0	0	0	0	0	0	0	0	0	0	0	0
1973	2615	2	1	1	1	1	1	3	1	0	3	1	2	1	3	0	1	0	1	2	2	1	3	3	1	3	0	5	4		4	1	0	0	0	0	0	0	0	0	0	0	0	0	0	0	0	0	0
1974	967	3	1	1	2	2	2	4	1	0	3	1	1	2	2	0	1	0	2	4	1	0	0			1	0	3	3		4	1	0	0	0	0	0	0	0	0	0	0	0	0	0	0	0	0	0
1975	1163	2	1	1	1	2	1	4	1	0	2	1	2	2	3	0	1	0	3	2	2	1	3	8	1	3	0	2	4		5	0	0	0	0	0	0	0	0	0	0	0	0	0	0	0	0	0	0
1976	633	3	1	1	1	1	2	3	2	0	3	1	3	2	2	0	1	0	2	4	1	0	0			0	1	2	1	1	3	0	0	0	0	0	0	0	0	0	0	0	0	0	0	0	0	0	0
1977	1255	3	1	1	2	1	2	4	1	0	2	1	1	2	1	0	1	0	3	3	1	0	0			3	0	4	3		4	1	0	0	0	0	0	0	0	0	0	0	0	0	0	0	0	0	0
1978	884	1	4	1	1	1	1	3	1	0	2	1	2	2	3	0	1	0	1	4	3	0	1	18	0	3	0	1	1	3	1	1	0	0	0	0	0	0	0	0	0	0	0	0	0	0	0	0	0
1979	16464	1	1	1	1	1	1	3	2	0	2	0	3	1	2	0	1	1	3	4	2	1	2	5	1	2	0	1	1	5	1	1	0	0	0	0	0	0	0	0	0	0	0	0	0	0	0	0	0
1980	1040	2	1	1	1	1	1	4	2	0	3	1	2	1	3	0	1	0	1	4	2	1	2	18	0	2	0	2	1	1	1	1	1	1	1	1	0	0	0	0	0	0	0	0	0	0	0	0	0
1981	1103	2	1	1	1	1	1	3	1	0	3	1	3	2	2	0	1	0	1	4	2	1	2	5	1	2	0	1	1	3	1	1	1	1	1	0	0	0	0	0	1	0	0	0	0	0	0	0	0
1982	978	1	1	1	1	1	3	3	1	1	3	1	2	1	1	0	1	0	2	2	1	0	0			0	1	2	3		5	0	0	0	0	0	0	0	0	0	0	0	0	0	0	0	0	0	0
1983	1035	2	1	1	1	1	1	3	1	0	2	0	1	1	3	0	1	0	3	3	2	1	1	18	0	3	0	2	1	7	5	0	0	0	0	0	0	0	0	0	0	0	0	0	0	0	0	0	0
1984	8695	3	1	1	1	2	1	3	1	0	2	0	3	2	2	0	1	0	3	3	2	1	3	4	1	3	0	4	1	5	5	0	1	1	1	0	0	0	0	0	0	0	0	1	0	0	0	0	0
1985	1531	2	1	1	2	2	3	3	2	0	1	1	2	2	2	0	1	0	3	2	2	1	1	10	1	2	0	2	4		5	0	0	0	0	0	0	0	0	0	0	0	0	0	0	0	0	0	0
1986	1769	3	1	1	1	1	1	3	1	0	2	1	3	2	2	0	1	0	3	3	2	1	1	13	1	0	1	2	1	9	4	1	0	0	0	0	0	0	0	0	0	0	0	0	0	0	0	0	0
1987	1720	1	1	1	1	1	1	3	1	0	3	1	2	1	2	0	1	0	1	4	2	1	1	11	1	3	0	2	1	2	1	1	0	0	0	0	0	0	0	0	0	0	0	0	0	0	0	0	0
1988	871	2	1	1	1	2	1	3	1	0	2	1	2	1	3	0	1	0	3	3	2	1	3	8	1	3	0	3	4		5	0	0	0	0	0	0	0	0	0	0	0	0	0	0	0	0	0	0
1989	1285	2	2	2	1	1	3	3	2	0	3	1	2	2	3	0	2	0	4	4	2	1	1	18	0	3	0	1	1	1	1	1	0	0	0	0	0	0	0	0	0	0	0	0	0	0	0	0	0
1990	974	2	1	1	1	1	1	3	1	0	3	1	2	2	2	0	1	0	3	4	2	1	2	4	1	3	0	2	1	2	1	1	1	1	1	0	0	0	1	0	0	0	0	0	0	0	0	0	0
1991	994	1	1	1	2	2	3	4	1	0	4	0	2	1	2	0	1	0	2	3	1	0	0			0	1	2	3		5	0	0	0	0	0	0	0	0	0	0	0	0	0	0	0	0	0	0
1992	6587	1	1	1	1	1	1	3	2	0	4	0	3	1	3	0	1	0	1	4	2	1	1	18	0	3	0	1	1	2	1	1	0	0	0	0	0	0	0	0	0	0	0	0	0	0	0	0	0
1993	711	2	3	3	2	2	2	4	1	0	2	0	1	2	5	1	1	0	3	1	4	0	3	18	0	3	0	3	4		5	0	2	1	2	0	0	0	0	0	0	0	0	0	1	0	0	0	1
1994	1357	2	1	1	1	1	1	3	1	0	3	1	2	2	2	0	1	0	3	4	2	1	1	7	1	2	0	3	1	5	4	1	0	0	0	0	0	0	0	0	0	0	0	0	0	0	0	0	0
1995	677	3	5	1	2	2	3	3	1	0	3	0	3	1	2	0	1	0	1	4	1	0	0			2	0	2	1	9	1	1	0	0	0	0	0	0	0	0	0	0	0	0	0	0	0	0	0
1996	1186	2	1	3	1	1	2	3	0	0	2	0	2	1	2	0	1	0	3	4	1	0	0			0	1	0	1	5	5	0	1	1	1	0	0	0	0	0	0	1	0	0	0	0	0	0	0
1997	954	2	2	1	1	1	1	3	1	0	2	1	2	2	2	0	1	0	3	4	2	1	2	1	1	0	1	1	1	9	1	1	0	0	0	0	0	0	0	0	0	0	0	0	0	0	0	0	0
1998	1086	2	1	2	1	1	1	3	1	0	3	0	2	2	2	0	1	0	3	4	2	1	1	6	1	1	0	1	1	1	1	1	0	0	0	0	0	0	0	0	0	0	0	0	0	0	0	0	0
1999	1409	2	1	1	1	1	1	3	1	0	3	1	1	2	3	0	1	0	2	3	2	1	1	18	0	3	0	1	1	5	1	1	2	1	2	0	0	0	0	0	0	0	0	0	1	1	0	0	0
2000	663	1	2	2	1	1	1	1	1	1	2	1	2	1	3	0	1	0	3	4	2	1	2	16	1	3	0	1	1	1	1	1	1	1	1	1	0	0	0	0	0	0	0	0	0	0	0	0	0
2001	1353	2	1	2	2	1	2	3	1	0	4	0	2	1	2	0	1	0	3	3	2	1	3	18	0	3	0	5	1	9	4	1	1	1	1	1	0	0	0	0	0	0	0	0	0	0	0	0	0
2002	2220	2	1	1	1	1	1	3	1	0	2	1	2	2	3	0	1	0	3	4	2	1	2	12	1	0	1	2	1	2	1	1	1	1	1	1	0	0	0	0	0	0	0	0	0	0	0	0	0
2003	2273	2	4	1	1	1	1	3	0	0	3	1	1	2	2	0	1	0	3	2	3	0	1	10	1	2	0	1	4		4	1	0	0	0	0	0	0	0	0	0	0	0	0	0	0	0	0	0
2004	726	3	1	2	1	1	1	3	1	0	3	1	1	1	1	0	1	0	2	2	1	0	0			3	0	2	3		5	0	0	0	0	0	0	0	0	0	0	0	0	0	0	0	0	0	0
2005	322	1	1	2	2	1	3	4	1	0	2	0	3	2	2	0	1	0	3	3	1	0	0			1	0	1	3		5	0	0	0	0	0	0	0	0	0	0	0	0	0	0	0	0	0	0
2006	3894	2	2	1	1	1	1	1	2	1	2	0	3	1	3	0	1	1	3	3	2	1	1	18	0	2	0	1	1	7	1	1	0	0	0	0	0	0	0	0	0	0	0	0	0	0	0	0	0
2007	354	3	1	2	1	2	1	3	2	0	3	0	2	2	2	0	1	0	3	2	2	1	1	18	0	2	0	1	1	9	1	1	0	0	0	0	0	0	0	0	0	0	0	0	0	0	0	0	0
2008	260	3	1	2	1	1	3	4	1	0	1	0	2	1	2	0	1	0	3	3	2	1	0			2	0	1	3		1	1	0	0	0	0	0	0	0	0	0	0	0	0	0	0	0	0	0
2009	957	2	3	2	2	1	1	3	2	0	4	1	2	2	2	0	1	0	3	4	2	1	2	2	1	2	0	4	1	3	1	1	0	0	0	0	0	0	0	0	0	0	0	0	0	0	0	0	0
2010	738	1	4	1	1	1	1	4	0	0	3	1	2	1	2	0	1	0	2	4	1	0	0			3	0	0	4		5	0	0	0	0	0	0	0	0	0	0	0	0	0	0	0	0	0	0
2011	346	3	5	2	2	2	1	3	0	0	2	1	1	2	2	0	1	0	3	1	1	0	0			0	1	0	4		4	1	0	0	0	0	0	0	0	0	0	0	0	0	0	0	0	0	0
2013	397	3	1	2	1	1	2	3	1	0	2	1	1	1	2	0	1	0	4	4	1	0	0			1	0	0	4		5	0	0	0	0	0	0	0	0	0	0	0	0	0	0	0	0	0	0
2015	1309	3	1	1	1	1	1	3	1	0	2	1	2	1	3	0	1	0	3	4	2	1	1	18	0	3	0	1	1	2	1	1	0	0	0	0	0	0	0	0	0	0	0	0	0	0	0	0	0
2016	329	1	1	2	1	2	1	4	2	0	3	0	3	1	2	0	1	0	3	4	1	0	0			2	0	0	3		4	1	0	0	0	0	0	0	0	0	0	0	0	0	0	0	0	0	0
2017	250	3	1	2	1	1	3	2	0	1	1	1	2	2	2	0	1	0	3	3	1	0	0			0	1	0	4		5	0	0	0	0	0	0	0	0	0	0	0	0	0	0	0	0	0	0
2018	303	1	2	3	1	1	2	3	0	0	1	1	1	1	2	0	1	0	4	4	1	0	0			0	1	0	4		5	0	0	0	0	0	0	0	0	0	0	0	0	0	0	0	0	0	0
2019	1241	3	2	1	1	2	2	4	0	0	1	0	1	1	2	0	1	0	3	3	1	0	0			0	1	0	4		4	1	0	0	0	0	0	0	0	0	0	0	0	0	0	0	0	0	0
2020	413	2	3	2	1	1	1	4	2	0	2	0	3	2	4	1	1	0	3	4	1	0	0			0	1	0	1	5	4	1	0	0	0	0	0	0	0	0	0	0	0	0	0	0	0	0	0
2021	3812	1	1	2	1	2	1	3	1	0	3	1	1	2	3	0	1	1	3	2	2	1	3	14	1	3	0	1	4		5	0	5	1	2	1	0	1	1	0	0	0	0	0	1	0	0	0	1
2022	659	3	2	1	2	2	1	3	1	0	2	0	1	1	3	0	1	0	1	3	2	1	1	18	0	3	0	1	1	9	5	0	0	0	0	0	0	0	0	0	0	0	0	0	0	0	0	0	0
2024	827	3	2	1	1	1	1	4	0	0	2	0	1	1	2	0	1	0	3	4	1	0	0			0	1	1	4		4	1	0	0	0	0	0	0	0	0	0	0	0	0	0	0	0	0	0
2025	1892	1	2	1	1	1	1	3	1	0	2	0	3	1	5	1	1	0	3	4	2	1	1	18	0	3	0	1	2	9	1	1	0	0	0	0	0	0	0	0	0	0	0	0	0	0	0	0	0
2026	243	3	1	2	2	2	4	4	0	1	2	1	1	1	2	0	1	0	3	3	1	0	0			0	1	0	4		4	1	0	0	0	0	0	0	0	0	0	0	0	0	0	0	0	0	0
2027	1074	1	2	1	1	1	2	3	0	0	2	0	2	1	3	0	1	0	3	4	2	1	2	16	1	3	0	1	1	4	1	1	0	0	0	0	0	0	0	0	0	0	0	0	0	0	0	0	0
2028	4072	3	1	1	1	1	1	3	1	0	2	1	2	2	3	0	1	0	3	4	2	1	1	18	0	2	0	1	1	3	1	1	0	0	0	0	0	0	0	0	0	0	0	0	0	0	0	0	0
2030	969	2	1	3	1	1	3	4	1	0	3	0	2	2	1	0	2	0	2	3	1	0	0			0	1	5	3		4	1	0	0	0	0	0	0	0	0	0	0	0	0	0	0	0	0	0
2031	1115	2	1	2	2	2	2	1	1	0	2	0	1	2	2	0	1	0	2	4	1	0	0			1	0	1	3		5	0	0	0	0	0	0	0	0	0	0	0	0	0	0	0	0	0	0
2032	1664	2	1	1	1	1	1	3	2	0	3	0	3	1	3	0	1	0	3	4	2	1	1	18	0	0	1	1	1	9	1	1	0	0	0	0	0	0	0	0	0	0	0	0	0	0	0	0	0
2033	983	2	1	2	2	2	1	3	0	0	1	0	1	2	2	0	1	0	1	3	1	0	0			0	1	1	3		4	1	0	0	0	0	0	0	0	0	0	0	0	0	0	0	0	0	0
2034	843	1	2	1	1	1	1	4	1	0	3	0	1	2	2	0	2	0	2	4	1	0	0			1	0	5	3		5	0	0	0	0	0	0	0	0	0	0	0	0	0	0	0	0	0	0
2035	1438	3	1	2	2	2	3	4	1	0	1	1	1	2	2	0	1	0	2	4	1	0	0			1	0	2	3		4	1	0	0	0	0	0	0	0	0	0	0	0	0	0	0	0	0	0
2036	3052	2	1	1	1	1	1	3	1	0	3	1	2	1	3	0	1	0	1	2	2	1	1	18	0	3	0	1	1	1	1	1	1	1	1	1	0	0	0	0	0	0	0	0	0	0	0	0	0
2037	888	3	1	3	1	1	5	4	2	0	2	0	2	1	2	0	1	0	1	4	1	0	0			0	1	3	3		5	0	0	0	0	0	0	0	0	0	0	0	0	0	0	0	0	0	0
2038	1460	3	1	1	1	1	1	3	1	0	3	0	2	2	2	0	1	0	1	4	2	1	1	12	1	0	1	2	1	9	1	1	1	1	1	0	0	0	0	0	0	0	0	0	0	1	0	0	0
2039	865	3	1	2	1	2	1	3	1	0	2	1	2	1	3	0	1	0	3	2	2	1	1	18	0	2	0	1	1	9	5	0	1	1	1	1	0	0	0	0	0	0	0	0	0	0	0	0	0
2040	375	3	1	2	2	2	1	3	1	0	4	0	2	2	3	0	1	0	3	2	2	1	2	18	0	3	0	1	1	9	5	0	1	1	1	1	0	0	0	0	0	0	0	0	0	0	0	0	0
2041	1548	1	1	1	1	1	1	3	2	0	1	1	3	2	1	0	2	0	4	2	1	0	0			1	0	2	3		5	0	0	0	0	0	0	0	0	0	0	0	0	0	0	0	0	0	0
2042	907	2	1	1	1	2	1	3	1	0	3	0	2	2	2	0	1	0	1	4	1	0	0			1	0	5	3		3	0	0	0	0	0	0	0	0	0	0	0	0	0	0	0	0	0	0
2043	1133	2	1	2	1	2	1	3	0	0	2	0	2	1	2	0	1	0	3	3	2	1	1	7	1	0	1	1	4		5	0	0	0	0	0	0	0	0	0	0	0	0	0	0	0	0	0	0
2044	522	3	1	2	1	1	1	3	3	1	3	1	3	1	2	0	1	0	2	4	1	0	0			0	1	0	1	5	1	1	0	0	0	0	0	0	0	0	0	0	0	0	0	0	0	0	0
2045	551	2	1	1	1	1	1	3	2	0	2	0	3	2	2	0	1	0	2	4	1	0	0			0	1	2	3		4	1	0	0	0	0	0	0	0	0	0	0	0	0	0	0	0	0	0
2046	600	1	1	1	1	1	1	4	3	0	3	1	3	1	2	0	1	0	2	5	1	0	0			1	0	5	3		5	0	0	0	0	0	0	0	0	0	0	0	0	0	0	0	0	0	0
2047	2424	1	3	2	1	2	1	1	1	0	3	1	2	1	2	0	1	0	2	4	2	1	2	1	1	2	0	1	1	9	5	0	0	0	0	0	0	0	0	0	0	0	0	0	0	0	0	0	0
2048	662	3	1	2	1	1	1	3	1	0	2	1	3	1	2	0	1	0	2	4	1	0	0			1	0	1	1	9	1	1	0	0	0	0	0	0	0	0	0	0	0	0	0	0	0	0	0
2049	483	1	1	1	1	1	1	3	2	0	3	1	2	1	3	0	1	0	1	4	2	1	2	18	0	2	0	1	1	4	1	1	0	0	0	0	0	0	0	0	0	0	0	0	0	0	0	0	0
2050	1421	1	5	1	1	1	1	4	2	0	4	1	3	2	2	0	1	0	2	4	1	0	0			1	0	5	3		5	0	0	0	0	0	0	0	0	0	0	0	0	0	0	0	0	0	0
2051	378	1	3	3	1	2	1	4	1	0	2	0	2	2	3	0	1	0	3	1	2	1	1	18	0	0	1	2	2	4	5	0	0	0	0	0	0	0	0	0	0	0	0	0	0	0	0	0	0
2052	798	3	1	3	1	2	1	4	1	0	2	1	1	2	2	0	1	0	3	2	2	1	2	12	1	3	0	1	4		5	0	0	0	0	0	0	0	0	0	0	0	0	0	0	0	0	0	0
2053	1113	3	1	1	1	1	2	4	1	0	2	1	1	2	2	0	1	0	3	4	1	0	0			1	0	3	1	9	1	1	0	0	0	0	0	0	0	0	0	0	0	0	0	0	0	0	0
2054	327	3	1	2	1	1	3	4	1	0	2	1	2	1	2	0	1	0	1	3	2	1	0			3	0	?	1	6	5	0	0	0	0	0	0	0	0	0	0	0	0	0	0	0	0	0	0
2055	1674	1	2	1	1	1	3	3	1	0	1	1	2	1	3	0	1	0	3	2	2	1	1	18	0	3	0	1	1	7	1	1	1	1	1	0	0	1	0	0	0	0	0	0	0	0	0	0	0
2056	1530	2	1	1	1	1	1	3	3	0	2	1	3	2	1	0	1	0	2	3	1	0	0			0	1	3	3		5	0	0	0	0	0	0	0	0	0	0	0	0	0	0	0	0	0	0
2057	1730	2	1	2	1	1	1	3	2	0	3	1	3	1	2	0	1	0	3	5	2	1	2	1	1	0	1	4	1	5	2	1	0	0	0	0	0	0	0	0	0	0	0	0	0	0	0	0	0
2058	436	3	5	2	1	2	1	4	1	0	2	0	3	1	3	0	1	0	3	4	1	0	0			0	1	0	4		4	1	0	0	0	0	0	0	0	0	0	0	0	0	0	0	0	0	0
2059	720	1	1	2	1	1	3	4	0	0	2	0	2	2	3	0	1	0	3	2	2	1	2	18	0	1	0	2	4		4	1	0	0	0	0	0	0	0	0	0	0	0	0	0	0	0	0	0
2060	1228	3	3	3	1	1	1	3	1	0	2	0	2	2	4	1	1	0	3	3	4	0	0			3	0	1	2	1	5	0	0	0	0	0	0	0	0	0	0	0	0	0	0	0	0	0	0
[truncated: 9,032 more rows]
[truncated: 100 more columns]
